# Supplementary material for: 3-[4-(Dimethyl­amino)phenyl]-1-(3-pyridyl)prop-2-en-1-one
Source: Acta Crystallogr Sect E Struct Rep Online. 2009 Apr 18;65(Pt 5):o1066. doi: 10.1107/S1600536809013956 (PMC2977746; doi:10.1107/S1600536809013956)
Supplement: Supplementary file 1 [file e-65-o1066-sup1.cif]

##############################################################################
###                                                                        ###
###        Electronic paper (Acta Crystallographica Section E)             ###
###                                                                        ###
##############################################################################
#                                                                            #
# This CIF contains the data in a paper accepted for publication in Acta     #
# Crystallographica Section E. It conforms to the requirements of Notes      #
# for Authors for Section E, and has been peer reviewed under the auspices   #
# of the IUCr Commission on Journals.                                        #
#                                                                            #
# Full details of the Crystallographic Information File format               #
# are given in the paper "The Crystallographic Information File (CIF):       #
# a New Standard Archive File for Crystallography" by S. R. Hall, F. H.      #
# Allen and I. D. Brown [Acta Cryst. (1991), A47, 655-685].                  #
#                                                                            #
# The current version of the core CIF dictionary is obtainable from          #
# ftp://ftp.iucr.org/pub/cif_core.dic. The current version number is 2.4.    #
#                                                                            #
# Software is freely available for graphical display of the structure(s) in  #
# this CIF.  For information consult the CIF home page http://www.iucr.org/  #
# cif/home.html                                                              #
#                                                                            #
# This file may be used for bona fide research purposes within the           #
# scientific community so long as proper attribution is given to the journal # 
# article from which it was obtained.                                        #
#                                                                            #
##############################################################################
                                             
data_global
_audit_creation_method     SHELXL97
_journal_date_recd_electronic     2009-04-13
_journal_date_accepted     2009-04-14
_journal_name_full     'Acta Crystallographica, Section E'
_journal_year     2009
_journal_volume     65
_journal_issue      5
_journal_page_first     o1066
_journal_page_last     o1066
_journal_paper_category     QO
_journal_coeditor_code     BT2931
_publ_contact_author_name     'Dr Seik Weng Ng'
_publ_contact_author_address
;
Department of Chemistry
University of Malaya
50603 Kuala Lumpur
Malaysia
;
_publ_contact_author_email     seikweng@um.edu.my
_publ_contact_author_fax     '03 7967 4193'
_publ_contact_author_phone     '03 7967 6778'
_publ_section_title
;
3-[4-(Dimethylamino)phenyl]-1-(3-pyridyl)prop-2-en-1-one
;
loop_
    _publ_author_name
    _publ_author_address
    'Jayarama, A.'
;
Department of Physics
Mangalore Institute of Technology and Engineering
Badagamijar
Moodabidri 574 225
India
;
    'Ng, Seik Weng'
;
Department of Chemistry
University of Malaya
50603 Kuala Lumpur
Malaysia
;
data_I
_audit_creation_method     SHELXL97
_chemical_name_systematic
;
3-[4-(Dimethylamino)phenyl]-1-(3-pyridyl)prop-2-en-1-one
;
_chemical_name_common     ?
_chemical_formula_moiety     'C16 H16 N2 O'
_chemical_formula_sum     'C16 H16 N2 O'
_chemical_formula_iupac     'C16 H16 N2 O'
_chemical_formula_weight     252.31
_chemical_melting_point     ?
_symmetry_cell_setting     monoclinic
_symmetry_space_group_name_H-M     'C 2/c'
_symmetry_space_group_name_Hall     '-C 2yc'
loop_
    _symmetry_equiv_pos_as_xyz
    'x, y, z'
    '-x, y, -z+1/2'
    'x+1/2, y+1/2, z'
    '-x+1/2, y+1/2, -z+1/2'
    '-x, -y, -z'
    'x, -y, z-1/2'
    '-x+1/2, -y+1/2, -z'
    'x+1/2, -y+1/2, z-1/2'
_cell_length_a     14.6672(6)
_cell_length_b     11.0644(4)
_cell_length_c     16.7272(6)
_cell_angle_alpha     90.00
_cell_angle_beta     107.205(3)
_cell_angle_gamma     90.00
_cell_volume     2593.1(2)
_cell_formula_units_Z     8
_cell_measurement_reflns_used     1330
_cell_measurement_theta_min     2.5
_cell_measurement_theta_max     24.9
_cell_measurement_temperature     100(2)
_exptl_crystal_description     plate
_exptl_crystal_colour     orange
_exptl_crystal_size_max     0.20
_exptl_crystal_size_mid     0.20
_exptl_crystal_size_min     0.03
_exptl_crystal_density_diffrn     1.293
_exptl_crystal_density_meas     ?
_exptl_crystal_density_method     'not measured'
_exptl_crystal_F_000     1072
_exptl_absorpt_coefficient_mu     0.082
_exptl_absorpt_correction_type     none
_exptl_absorpt_process_details     ?
_exptl_absorpt_correction_T_min     ?
_exptl_absorpt_correction_T_max     ?
_diffrn_ambient_temperature     100(2)
_diffrn_radiation_type     MoK\a
_diffrn_radiation_wavelength     0.71073
_diffrn_radiation_source     'fine-focus sealed tube'
_diffrn_radiation_monochromator     graphite
_diffrn_measurement_device_type     'Bruker SMART APEX'
_diffrn_measurement_method     \w
_diffrn_detector_area_resol_mean     ?
_diffrn_reflns_number     11747
_diffrn_reflns_av_R_equivalents     0.0634
_diffrn_reflns_av_sigmaI/netI     0.0607
_diffrn_reflns_theta_min     2.35
_diffrn_reflns_theta_max     27.50
_diffrn_reflns_theta_full     27.50
_diffrn_measured_fraction_theta_max     1.000
_diffrn_measured_fraction_theta_full     1.000
_diffrn_reflns_limit_h_min     -19
_diffrn_reflns_limit_h_max     18
_diffrn_reflns_limit_k_min     -14
_diffrn_reflns_limit_k_max     14
_diffrn_reflns_limit_l_min     -21
_diffrn_reflns_limit_l_max     21
_diffrn_standards_number     0
_diffrn_standards_interval_count     0
_diffrn_standards_interval_time     0
_diffrn_standards_decay_%     0
_reflns_number_total     2976
_reflns_number_gt     1817
_reflns_threshold_expression     I>2\s(I)
_refine_ls_structure_factor_coef     Fsqd
_refine_ls_matrix_type     full
_refine_ls_R_factor_all     0.1024
_refine_ls_R_factor_gt     0.0545
_refine_ls_wR_factor_gt     0.1227
_refine_ls_wR_factor_ref     0.1471
_refine_ls_goodness_of_fit_ref     1.020
_refine_ls_restrained_S_all     1.020
_refine_ls_number_reflns     2976
_refine_ls_number_parameters     174
_refine_ls_number_restraints     0
_refine_ls_hydrogen_treatment     constr
_refine_ls_weighting_scheme     calc
_refine_ls_weighting_details
       'calc w = 1/[\s^2^(Fo^2^)+(0.0648P)^2^+0.8849P] where P=(Fo^2^+2Fc^2^)/3'
_atom_sites_solution_hydrogens     geom
_atom_sites_solution_primary     direct
_atom_sites_solution_secondary     difmap
_refine_ls_shift/su_max     0.001
_refine_ls_shift/su_mean     0.001
_refine_diff_density_max     0.220
_refine_diff_density_min     -0.275
_refine_ls_extinction_method     none
_refine_ls_extinction_coef     ?
loop_
    _atom_type_symbol
    _atom_type_description
    _atom_type_scat_dispersion_real
    _atom_type_scat_dispersion_imag
    _atom_type_scat_source
    'C' 'C' 0.0033 0.0000
                         'International Tables Vol C Tables 4.2.6.8 and 6.1.1.4'
    'H' 'H' 0.0000 0.0000
                         'International Tables Vol C Tables 4.2.6.8 and 6.1.1.4'
    'N' 'N' 0.0061 0.0000
                         'International Tables Vol C Tables 4.2.6.8 and 6.1.1.4'
    'O' 'O' 0.0106 0.0000
                         'International Tables Vol C Tables 4.2.6.8 and 6.1.1.4'
_computing_data_collection     'APEX2 (Bruker, 2007)'
_computing_cell_refinement     'SAINT (Bruker, 2007)'
_computing_data_reduction     'SAINT (Bruker, 2007)'
_computing_structure_solution     'SHELXS97 (Sheldrick, 2008)'
_computing_structure_refinement     'SHELXL97 (Sheldrick, 2008)'
_computing_molecular_graphics     'X-SEED (Barbour, 2001)'
_computing_publication_material     'publCIF (Westrip, 2009)'
loop_
    _atom_site_type_symbol
    _atom_site_label
    _atom_site_fract_x
    _atom_site_fract_y
    _atom_site_fract_z
    _atom_site_U_iso_or_equiv
    _atom_site_adp_type
    _atom_site_calc_flag
    _atom_site_refinement_flags
    _atom_site_occupancy
    _atom_site_disorder_assembly
    _atom_site_disorder_group
    O O1 0.70214(10) 0.23165(12) 0.74962(8) 0.0328(4) Uani d . 1 . .
    N N1 0.60015(14) 0.57819(16) 0.86721(11) 0.0408(5) Uani d . 1 . .
    N N2 0.89331(12) 0.58854(14) 0.38128(10) 0.0270(4) Uani d . 1 . .
    C C1 0.55057(16) 0.5062(2) 0.90340(14) 0.0394(6) Uani d . 1 . .
    H H1 0.5185 0.5423 0.9390 0.047 Uiso calc R 1 . .
    C C2 0.54329(15) 0.3828(2) 0.89203(13) 0.0314(5) Uani d . 1 . .
    H H2 0.5073 0.3354 0.9192 0.038 Uiso calc R 1 . .
    C C3 0.58905(14) 0.33046(18) 0.84076(12) 0.0273(5) Uani d . 1 . .
    H H3 0.5855 0.2455 0.8322 0.033 Uiso calc R 1 . .
    C C4 0.64088(13) 0.40126(16) 0.80103(11) 0.0242(4) Uani d . 1 . .
    C C5 0.64452(15) 0.52517(17) 0.81678(12) 0.0292(5) Uani d . 1 . .
    H H5 0.6802 0.5746 0.7905 0.035 Uiso calc R 1 . .
    C C6 0.69040(13) 0.34254(16) 0.74515(12) 0.0240(4) Uani d . 1 . .
    C C7 0.72162(14) 0.41654(17) 0.68607(12) 0.0268(5) Uani d . 1 . .
    H H7 0.7108 0.5013 0.6846 0.032 Uiso calc R 1 . .
    C C8 0.76531(13) 0.36800(17) 0.63362(11) 0.0250(4) Uani d . 1 . .
    H H8 0.7750 0.2831 0.6380 0.030 Uiso calc R 1 . .
    C C9 0.79945(13) 0.42798(16) 0.57141(11) 0.0226(4) Uani d . 1 . .
    C C10 0.83957(14) 0.35986(17) 0.51975(12) 0.0259(5) Uani d . 1 . .
    H H10 0.8451 0.2748 0.5277 0.031 Uiso calc R 1 . .
    C C11 0.87122(14) 0.41098(16) 0.45818(12) 0.0254(4) Uani d . 1 . .
    H H11 0.8973 0.3610 0.4243 0.030 Uiso calc R 1 . .
    C C12 0.86545(13) 0.53701(16) 0.44457(11) 0.0225(4) Uani d . 1 . .
    C C13 0.82739(14) 0.60643(17) 0.49786(12) 0.0258(5) Uani d . 1 . .
    H H13 0.8240 0.6918 0.4916 0.031 Uiso calc R 1 . .
    C C14 0.79515(14) 0.55355(17) 0.55848(12) 0.0258(4) Uani d . 1 . .
    H H14 0.7692 0.6032 0.5927 0.031 Uiso calc R 1 . .
    C C15 0.93708(15) 0.51553(18) 0.33043(13) 0.0316(5) Uani d . 1 . .
    H H15A 0.8972 0.4445 0.3097 0.047 Uiso calc R 1 . .
    H H15B 1.0006 0.4894 0.3644 0.047 Uiso calc R 1 . .
    H H15C 0.9429 0.5635 0.2829 0.047 Uiso calc R 1 . .
    C C16 0.91164(16) 0.71857(17) 0.38199(13) 0.0332(5) Uani d . 1 . .
    H H16A 0.8521 0.7627 0.3761 0.050 Uiso calc R 1 . .
    H H16B 0.9364 0.7392 0.3353 0.050 Uiso calc R 1 . .
    H H16C 0.9587 0.7409 0.4350 0.050 Uiso calc R 1 . .
loop_
    _atom_site_aniso_label
    _atom_site_aniso_U_11
    _atom_site_aniso_U_22
    _atom_site_aniso_U_33
    _atom_site_aniso_U_12
    _atom_site_aniso_U_13
    _atom_site_aniso_U_23
    O1 0.0461(9) 0.0199(7) 0.0374(8) -0.0033(6) 0.0201(7) -0.0016(6)
    N1 0.0568(13) 0.0308(10) 0.0438(11) 0.0060(9) 0.0286(10) 0.0004(8)
    N2 0.0349(10) 0.0210(8) 0.0292(9) 0.0003(7) 0.0159(8) 0.0011(7)
    C1 0.0485(15) 0.0406(13) 0.0372(13) 0.0114(11) 0.0252(12) 0.0032(10)
    C2 0.0320(12) 0.0370(12) 0.0291(11) -0.0004(9) 0.0152(9) 0.0073(9)
    C3 0.0316(11) 0.0232(10) 0.0268(11) -0.0005(9) 0.0083(9) 0.0011(8)
    C4 0.0254(10) 0.0241(10) 0.0228(10) 0.0011(8) 0.0069(8) 0.0009(8)
    C5 0.0373(12) 0.0242(10) 0.0307(11) 0.0013(9) 0.0170(10) 0.0012(8)
    C6 0.0268(11) 0.0210(10) 0.0245(10) -0.0036(8) 0.0079(9) -0.0016(8)
    C7 0.0311(11) 0.0207(10) 0.0295(11) 0.0012(8) 0.0105(9) 0.0016(8)
    C8 0.0302(11) 0.0196(9) 0.0262(10) -0.0024(8) 0.0099(9) -0.0016(8)
    C9 0.0231(10) 0.0207(9) 0.0248(10) -0.0010(8) 0.0084(8) -0.0013(8)
    C10 0.0318(11) 0.0179(9) 0.0289(11) -0.0004(8) 0.0106(9) -0.0005(8)
    C11 0.0292(11) 0.0211(10) 0.0281(10) 0.0001(8) 0.0119(9) -0.0046(8)
    C12 0.0216(10) 0.0226(10) 0.0231(10) -0.0014(8) 0.0065(8) -0.0003(8)
    C13 0.0315(11) 0.0163(9) 0.0311(11) 0.0000(8) 0.0115(9) -0.0004(8)
    C14 0.0285(11) 0.0216(9) 0.0302(11) 0.0024(8) 0.0130(9) -0.0023(8)
    C15 0.0349(12) 0.0307(11) 0.0335(11) -0.0019(9) 0.0164(10) 0.0003(9)
    C16 0.0405(13) 0.0233(10) 0.0394(12) -0.0023(9) 0.0174(10) 0.0045(9)
loop_
    _geom_bond_atom_site_label_1
    _geom_bond_atom_site_label_2
    _geom_bond_site_symmetry_2
    _geom_bond_distance
    _geom_bond_publ_flag
    O1 C6 . 1.238(2) ?
    N1 C1 . 1.338(3) ?
    N1 C5 . 1.343(2) ?
    N2 C12 . 1.367(2) ?
    N2 C15 . 1.453(2) ?
    N2 C16 . 1.463(2) ?
    C1 C2 . 1.378(3) ?
    C1 H1 . 0.9500 ?
    C2 C3 . 1.365(3) ?
    C2 H2 . 0.9500 ?
    C3 C4 . 1.390(3) ?
    C3 H3 . 0.9500 ?
    C4 C5 . 1.394(3) ?
    C4 C6 . 1.492(2) ?
    C5 H5 . 0.9500 ?
    C6 C7 . 1.458(3) ?
    C7 C8 . 1.342(2) ?
    C7 H7 . 0.9500 ?
    C8 C9 . 1.443(2) ?
    C8 H8 . 0.9500 ?
    C9 C10 . 1.401(2) ?
    C9 C14 . 1.405(3) ?
    C10 C11 . 1.371(3) ?
    C10 H10 . 0.9500 ?
    C11 C12 . 1.411(2) ?
    C11 H11 . 0.9500 ?
    C12 C13 . 1.411(3) ?
    C13 C14 . 1.370(3) ?
    C13 H13 . 0.9500 ?
    C14 H14 . 0.9500 ?
    C15 H15A . 0.9800 ?
    C15 H15B . 0.9800 ?
    C15 H15C . 0.9800 ?
    C16 H16A . 0.9800 ?
    C16 H16B . 0.9800 ?
    C16 H16C . 0.9800 ?
loop_
    _geom_angle_atom_site_label_1
    _geom_angle_atom_site_label_2
    _geom_angle_atom_site_label_3
    _geom_angle_site_symmetry_1
    _geom_angle_site_symmetry_3
    _geom_angle
    _geom_angle_publ_flag
    C1 N1 C5 . . 116.96(18) ?
    C12 N2 C15 . . 120.43(15) ?
    C12 N2 C16 . . 120.01(16) ?
    C15 N2 C16 . . 116.07(16) ?
    N1 C1 C2 . . 123.9(2) ?
    N1 C1 H1 . . 118.1 ?
    C2 C1 H1 . . 118.1 ?
    C3 C2 C1 . . 118.4(2) ?
    C3 C2 H2 . . 120.8 ?
    C1 C2 H2 . . 120.8 ?
    C2 C3 C4 . . 120.10(18) ?
    C2 C3 H3 . . 120.0 ?
    C4 C3 H3 . . 120.0 ?
    C3 C4 C5 . . 117.36(18) ?
    C3 C4 C6 . . 119.39(17) ?
    C5 C4 C6 . . 123.24(17) ?
    N1 C5 C4 . . 123.34(19) ?
    N1 C5 H5 . . 118.3 ?
    C4 C5 H5 . . 118.3 ?
    O1 C6 C7 . . 122.12(17) ?
    O1 C6 C4 . . 118.59(17) ?
    C7 C6 C4 . . 119.28(16) ?
    C8 C7 C6 . . 121.66(17) ?
    C8 C7 H7 . . 119.2 ?
    C6 C7 H7 . . 119.2 ?
    C7 C8 C9 . . 128.46(18) ?
    C7 C8 H8 . . 115.8 ?
    C9 C8 H8 . . 115.8 ?
    C10 C9 C14 . . 116.44(17) ?
    C10 C9 C8 . . 119.74(17) ?
    C14 C9 C8 . . 123.82(17) ?
    C11 C10 C9 . . 122.61(17) ?
    C11 C10 H10 . . 118.7 ?
    C9 C10 H10 . . 118.7 ?
    C10 C11 C12 . . 120.76(18) ?
    C10 C11 H11 . . 119.6 ?
    C12 C11 H11 . . 119.6 ?
    N2 C12 C13 . . 121.80(16) ?
    N2 C12 C11 . . 121.30(17) ?
    C13 C12 C11 . . 116.87(17) ?
    C14 C13 C12 . . 121.51(17) ?
    C14 C13 H13 . . 119.2 ?
    C12 C13 H13 . . 119.2 ?
    C13 C14 C9 . . 121.77(18) ?
    C13 C14 H14 . . 119.1 ?
    C9 C14 H14 . . 119.1 ?
    N2 C15 H15A . . 109.5 ?
    N2 C15 H15B . . 109.5 ?
    H15A C15 H15B . . 109.5 ?
    N2 C15 H15C . . 109.5 ?
    H15A C15 H15C . . 109.5 ?
    H15B C15 H15C . . 109.5 ?
    N2 C16 H16A . . 109.5 ?
    N2 C16 H16B . . 109.5 ?
    H16A C16 H16B . . 109.5 ?
    N2 C16 H16C . . 109.5 ?
    H16A C16 H16C . . 109.5 ?
    H16B C16 H16C . . 109.5 ?
loop_
    _geom_torsion_atom_site_label_1
    _geom_torsion_atom_site_label_2
    _geom_torsion_atom_site_label_3
    _geom_torsion_atom_site_label_4
    _geom_torsion_site_symmetry_1
    _geom_torsion_site_symmetry_2
    _geom_torsion_site_symmetry_3
    _geom_torsion_site_symmetry_4
    _geom_torsion
    _geom_torsion_publ_flag
    C5 N1 C1 C2 . . . . 0.3(3) ?
    N1 C1 C2 C3 . . . . -0.1(3) ?
    C1 C2 C3 C4 . . . . -0.4(3) ?
    C2 C3 C4 C5 . . . . 0.8(3) ?
    C2 C3 C4 C6 . . . . -179.95(18) ?
    C1 N1 C5 C4 . . . . 0.1(3) ?
    C3 C4 C5 N1 . . . . -0.6(3) ?
    C6 C4 C5 N1 . . . . -179.85(19) ?
    C3 C4 C6 O1 . . . . -15.8(3) ?
    C5 C4 C6 O1 . . . . 163.44(19) ?
    C3 C4 C6 C7 . . . . 162.98(18) ?
    C5 C4 C6 C7 . . . . -17.8(3) ?
    O1 C6 C7 C8 . . . . -0.4(3) ?
    C4 C6 C7 C8 . . . . -179.08(18) ?
    C6 C7 C8 C9 . . . . 179.34(18) ?
    C7 C8 C9 C10 . . . . -177.03(19) ?
    C7 C8 C9 C14 . . . . 2.9(3) ?
    C14 C9 C10 C11 . . . . -1.5(3) ?
    C8 C9 C10 C11 . . . . 178.42(18) ?
    C9 C10 C11 C12 . . . . 0.6(3) ?
    C15 N2 C12 C13 . . . . 176.60(17) ?
    C16 N2 C12 C13 . . . . 18.5(3) ?
    C15 N2 C12 C11 . . . . -5.1(3) ?
    C16 N2 C12 C11 . . . . -163.19(18) ?
    C10 C11 C12 N2 . . . . -177.40(18) ?
    C10 C11 C12 C13 . . . . 1.0(3) ?
    N2 C12 C13 C14 . . . . 176.66(18) ?
    C11 C12 C13 C14 . . . . -1.7(3) ?
    C12 C13 C14 C9 . . . . 0.8(3) ?
    C10 C9 C14 C13 . . . . 0.8(3) ?
    C8 C9 C14 C13 . . . . -179.16(18) ?
