# Supplementary material for: 3-[4-(Dimethyl­amino)phenyl]-1-(3-pyridyl)prop-2-en-1-one
Source: Acta Crystallogr Sect E Struct Rep Online. 2009 Apr 18;65(Pt 5):o1066. doi: 10.1107/S1600536809013956 (PMC2977746; doi:10.1107/S1600536809013956)
Supplement: Supplementary file 2 [file e-65-o1066-Isup2.hkl]

# 
# h,k,l, Fc-squared, Fo-squared, sigma(Fo-squared) and status flag 
# 
data_I
_shelx_title '  C2/c' 
_shelx_refln_list_code          4 
_shelx_F_calc_maximum      490.26 
_exptl_crystal_F_000      1072.00 
_reflns_d_resolution_high  0.7697 
 
loop_ 
 _symmetry_equiv_pos_as_xyz 
 'x, y, z' 
 '-x, y, -z+1/2' 
 'x+1/2, y+1/2, z' 
 '-x+1/2, y+1/2, -z+1/2' 
 '-x, -y, -z' 
 'x, -y, z-1/2' 
 '-x+1/2, -y+1/2, -z' 
 'x+1/2, -y+1/2, z-1/2' 
 
_cell_length_a    14.6672 
_cell_length_b    11.0644 
_cell_length_c    16.7272 
_cell_angle_alpha  90.000 
_cell_angle_beta  107.205 
_cell_angle_gamma  90.000 
 
_shelx_F_squared_multiplier     1.000 
 
loop_ 
 _refln_index_h 
 _refln_index_k 
 _refln_index_l 
 _refln_F_squared_calc 
 _refln_F_squared_meas 
 _refln_F_squared_sigma 
 _refln_observed_status 
   2   0   0    16067.21    13103.84    941.51 o 
   4   0   0    18768.33    16575.18    292.57 o 
   6   0   0      399.90      365.15     24.46 o 
   8   0   0     1387.16     1176.45     50.52 o 
  10   0   0      420.12      514.94     89.57 o 
  12   0   0     1112.74     1182.24     63.13 o 
  14   0   0      275.78      340.11     90.94 o 
  16   0   0       14.99      -49.00     51.90 o 
  18   0   0      141.99      143.37     56.71 o 
   1   1   0      211.60      208.61      4.13 o 
   3   1   0    11112.43    10646.91    297.80 o 
   5   1   0      240.45      238.61     15.79 o 
   7   1   0       49.78       40.40     11.11 o 
   9   1   0      345.79      394.65     28.18 o 
  11   1   0      126.25      158.07     25.21 o 
  13   1   0       47.93       61.89     23.43 o 
  15   1   0      216.82      170.33     38.05 o 
  17   1   0      103.04       62.29     34.94 o 
   0   2   0    29600.05    30090.23    528.18 o 
   2   2   0      810.26      808.50     14.53 o 
   4   2   0     2174.31     2018.11     38.22 o 
   6   2   0       53.35       38.11     12.46 o 
   8   2   0      734.02      675.48     20.74 o 
  10   2   0     1249.99     1301.85     32.53 o 
  12   2   0     1244.61     1185.15     71.40 o 
  14   2   0      295.84      266.67     37.46 o 
  16   2   0      109.72       62.65     38.90 o 
  18   2   0        9.54       41.10     47.04 o 
   1   3   0      220.63      270.19     11.06 o 
   3   3   0     1452.84     1449.93     22.34 o 
   5   3   0      149.13      159.47     13.11 o 
   7   3   0      460.55      516.19     22.59 o 
   9   3   0       43.28       22.01     13.56 o 
  11   3   0      121.30      146.95     19.10 o 
  13   3   0      421.15      394.84     27.07 o 
  15   3   0      655.22      624.57     39.56 o 
  17   3   0       50.90       95.98     59.76 o 
   0   4   0     3047.67     3716.72     80.58 o 
   2   4   0     3686.62     3736.97     48.18 o 
   4   4   0      522.49      492.60     13.36 o 
   6   4   0      218.27      220.78     21.13 o 
   8   4   0      955.78      848.30     30.91 o 
  10   4   0        2.21        9.25     14.34 o 
  12   4   0      198.83      164.09     30.33 o 
  14   4   0      676.27      765.13     40.44 o 
  16   4   0       60.58       26.15     46.26 o 
   1   5   0        4.64      -13.15      8.77 o 
   3   5   0     1283.18     1423.66     25.50 o 
   5   5   0        8.35      -11.07      7.38 o 
   7   5   0      595.08      559.72     27.04 o 
   9   5   0        4.66       -1.54     14.04 o 
  11   5   0      219.03      194.44     23.12 o 
  13   5   0      127.52       98.05     25.59 o 
  15   5   0       55.08       74.33     32.45 o 
  17   5   0       70.82      173.06     58.00 o 
   0   6   0     7605.11     8982.78    179.53 o 
   2   6   0     3150.63     3535.77     50.23 o 
   4   6   0      829.31      785.55     22.80 o 
   6   6   0       38.31       20.80     11.27 o 
   8   6   0      483.20      460.64     38.23 o 
  10   6   0     1374.70     1418.84     54.83 o 
  12   6   0      746.32      843.21     48.04 o 
  14   6   0        0.80      -32.75     24.55 o 
  16   6   0       31.97        5.10     40.16 o 
   1   7   0     1668.74     1890.59     45.70 o 
   3   7   0      715.14      760.45     21.39 o 
   5   7   0      225.52      253.17     15.15 o 
   7   7   0      646.05      625.19     30.19 o 
   9   7   0       53.85       20.87     21.43 o 
  11   7   0      245.34      288.76     36.02 o 
  13   7   0     1383.30     1494.81     58.59 o 
  15   7   0      497.37      492.25     49.18 o 
   0   8   0      492.81      657.23     48.83 o 
   2   8   0       93.33       82.38     13.36 o 
   4   8   0      258.31      259.18     15.59 o 
   6   8   0      200.78      169.22     26.39 o 
   8   8   0      105.19       70.24     25.77 o 
  10   8   0     2124.04     2235.48     74.71 o 
  12   8   0       82.06      131.13     43.86 o 
  14   8   0       72.71      134.08     38.08 o 
   1   9   0      296.69      302.15     22.75 o 
   3   9   0      342.45      348.70     25.99 o 
   5   9   0      101.22       78.27     25.07 o 
   7   9   0      495.99      475.50     58.22 o 
   9   9   0       39.10       48.50     28.19 o 
  11   9   0     1389.86     1603.14     69.91 o 
  13   9   0       64.36       71.65     35.85 o 
   0  10   0      135.92      126.69     32.99 o 
   2  10   0      822.31      791.88     33.59 o 
   4  10   0      338.01      299.50     33.57 o 
   6  10   0      150.90      109.70     30.85 o 
   8  10   0      153.10      152.66     32.99 o 
  10  10   0      260.45      254.70     39.74 o 
  12  10   0        3.15       -0.14     33.01 o 
   1  11   0      413.29      424.53     48.87 o 
   3  11   0      644.03      599.96     42.82 o 
   5  11   0      303.72      312.56     36.86 o 
   7  11   0      437.59      404.05     42.35 o 
   9  11   0      118.31      105.42     34.59 o 
  11  11   0      119.31      116.83     37.73 o 
   0  12   0      623.50      516.34     43.86 o 
   2  12   0        7.36        7.92     27.55 o 
   4  12   0      133.29      120.73     30.62 o 
   6  12   0      109.97      124.46     34.33 o 
   8  12   0       28.72       46.68     34.11 o 
  10  12   0      470.94      518.13     52.88 o 
   1  13   0       10.67       35.87     30.15 o 
   3  13   0        2.58       44.11     34.19 o 
   5  13   0        3.78       34.90     32.19 o 
   7  13   0        0.23       26.36     34.26 o 
   0  14   0       78.86      124.51     63.96 o 
   2  14   0       44.68      134.92     38.52 o 
   4  14   0      189.23      252.28     47.70 o 
 -17   1   1      128.30      111.52     36.06 o 
 -15   1   1      213.75      188.88     39.44 o 
 -13   1   1       31.33       33.36     22.73 o 
 -11   1   1        6.17        3.30     15.17 o 
  -9   1   1      433.56      470.25     26.04 o 
  -7   1   1      324.68      389.65     22.71 o 
  -5   1   1    11212.05    10371.42    125.08 o 
  -3   1   1      706.89      605.24     21.68 o 
  -1   1   1      479.62      454.99     10.93 o 
   1   1   1      734.38      743.32     16.64 o 
   3   1   1    17310.59    16243.29    542.73 o 
   5   1   1     2468.43     2387.97     43.93 o 
   7   1   1     1034.54      965.85     28.06 o 
   9   1   1      361.94      328.41     24.19 o 
  11   1   1        3.19       -2.45     13.66 o 
  13   1   1      452.11      455.91     35.10 o 
  15   1   1      218.72      226.93     35.32 o 
  17   1   1       58.14       66.27     36.05 o 
 -18   2   1       48.80       58.67     60.47 o 
 -16   2   1        0.31      -38.34     32.68 o 
 -14   2   1        3.84       -9.67     34.01 o 
 -12   2   1      507.91      454.61     26.17 o 
 -10   2   1       94.20       93.14     13.39 o 
  -8   2   1      621.66      640.77     23.08 o 
  -6   2   1      107.44       59.07     16.70 o 
  -4   2   1      218.97      230.76     18.25 o 
  -2   2   1     1734.44     1552.22     20.54 o 
   0   2   1    32855.15    33577.42    413.81 o 
   2   2   1      907.71      895.07     24.18 o 
   4   2   1      136.20      111.10     10.27 o 
   6   2   1      827.64      806.03     25.77 o 
   8   2   1     1047.49     1091.75     32.75 o 
  10   2   1      243.19      240.69     22.03 o 
  12   2   1      206.87      256.73     25.32 o 
  14   2   1        7.29       12.18     26.12 o 
  16   2   1       35.56       21.78     41.58 o 
 -17   3   1       54.60       28.72     54.71 o 
 -15   3   1       95.88      105.24     29.68 o 
 -13   3   1      151.49      125.31     20.52 o 
 -11   3   1      617.17      623.04     37.94 o 
  -9   3   1       27.97        8.64     14.84 o 
  -7   3   1     2792.93     3005.78     57.33 o 
  -5   3   1       26.34       27.86      9.19 o 
  -3   3   1      617.13      675.93     13.56 o 
  -1   3   1     2297.38     2298.74     40.67 o 
   1   3   1       10.28        5.41      6.25 o 
   3   3   1     1492.95     1400.19     26.65 o 
   5   3   1      247.58      221.74     11.79 o 
   7   3   1       67.50       38.42     13.47 o 
   9   3   1      413.88      370.26     35.58 o 
  11   3   1      425.89      357.75     23.81 o 
  13   3   1      136.99      146.89     25.21 o 
  15   3   1       59.41      100.12     30.51 o 
  17   3   1        0.85       28.78     52.28 o 
 -16   4   1       49.72       66.18     40.98 o 
 -14   4   1        4.30      -29.79     21.84 o 
 -12   4   1      411.85      396.17     35.34 o 
 -10   4   1      233.45      205.47     20.64 o 
  -8   4   1      388.28      382.51     27.32 o 
  -6   4   1      350.39      370.79     18.76 o 
  -4   4   1     1170.34     1104.99     19.44 o 
  -2   4   1     8890.91     9314.12    105.96 o 
   0   4   1      384.52      261.73     12.11 o 
   2   4   1     1645.57     1554.83     25.86 o 
   4   4   1      585.87      544.30     16.44 o 
   6   4   1        5.89       -1.47      9.08 o 
   8   4   1       28.25       23.63     15.71 o 
  10   4   1      126.24      137.93     18.76 o 
  12   4   1      533.25      517.30     32.12 o 
  14   4   1      407.10      399.37     35.98 o 
  16   4   1       18.45       38.19     51.67 o 
 -17   5   1       27.49       21.81     44.92 o 
 -15   5   1        0.52       12.55     25.33 o 
 -13   5   1       11.33        4.46     21.56 o 
 -11   5   1      663.25      725.74     34.32 o 
  -9   5   1      884.22      849.83     32.97 o 
  -7   5   1      256.00      234.17     18.51 o 
  -5   5   1     1572.80     1452.73     33.65 o 
  -3   5   1       67.48       51.34      7.17 o 
  -1   5   1     1507.28     1548.07     35.60 o 
   1   5   1     9178.32     9807.94    122.46 o 
   3   5   1       74.72       77.26      8.63 o 
   5   5   1     4094.78     4088.15     59.87 o 
   7   5   1       16.80       18.28     13.00 o 
   9   5   1       70.20       90.60     17.76 o 
  11   5   1       68.77       71.14     18.56 o 
  13   5   1       92.94       93.68     30.06 o 
  15   5   1       79.81       74.06     46.65 o 
 -16   6   1       23.13       41.49     30.10 o 
 -14   6   1        1.58      -34.69     25.12 o 
 -12   6   1     1081.18     1207.56     55.17 o 
 -10   6   1      106.29       51.81     23.06 o 
  -8   6   1       42.91       62.27     16.01 o 
  -6   6   1      395.23      409.55     22.16 o 
  -4   6   1      540.19      517.28     15.90 o 
  -2   6   1      486.78      553.24     18.93 o 
   0   6   1     3362.02     3799.69     69.10 o 
   2   6   1     9647.28    10258.63    121.56 o 
   4   6   1        1.28        8.11      7.82 o 
   6   6   1      359.87      331.33     17.68 o 
   8   6   1        6.03      -15.45     14.09 o 
  10   6   1      435.24      409.54     28.94 o 
  12   6   1       98.56       77.20     25.59 o 
  14   6   1        1.99       19.74     31.54 o 
  16   6   1       72.02       97.72     44.21 o 
 -15   7   1       61.43       91.88     32.38 o 
 -13   7   1      521.71      579.73     45.25 o 
 -11   7   1     2022.17     2144.87     71.07 o 
  -9   7   1      278.36      330.86     32.74 o 
  -7   7   1     1538.58     1487.52     53.82 o 
  -5   7   1      338.63      299.87     22.05 o 
  -3   7   1       71.10       52.30     16.44 o 
  -1   7   1       20.02        2.46     11.66 o 
   1   7   1      773.21      906.80     27.71 o 
   3   7   1      656.70      776.78     22.27 o 
   5   7   1      187.82      163.95     12.88 o 
   7   7   1       51.38       42.12     14.85 o 
   9   7   1      156.74      191.23     34.93 o 
  11   7   1      570.70      579.26     74.09 o 
  13   7   1       87.69       86.62     32.68 o 
  15   7   1      458.41      476.80     58.35 o 
 -14   8   1      511.22      516.51     48.22 o 
 -12   8   1      448.76      491.67     56.21 o 
 -10   8   1       49.66       46.70     27.20 o 
  -8   8   1     2101.67     2004.45     66.95 o 
  -6   8   1        2.99       33.39     21.53 o 
  -4   8   1      468.49      421.22     22.67 o 
  -2   8   1        8.02       10.91     10.88 o 
   0   8   1        7.91       -0.65     14.64 o 
   2   8   1      210.20      180.64     16.04 o 
   4   8   1       26.49       12.47     10.32 o 
   6   8   1        4.45       19.43     21.07 o 
   8   8   1        8.92       17.35     23.08 o 
  10   8   1     1492.66     1507.50     63.66 o 
  12   8   1      231.42      274.69     39.13 o 
  14   8   1     1344.37     1602.47    123.25 o 
 -13   9   1     2136.66     2300.05     84.79 o 
 -11   9   1     2842.15     3104.16     93.47 o 
  -9   9   1       14.16        5.17     26.94 o 
  -7   9   1      308.31      317.34     34.10 o 
  -5   9   1       21.79      -24.09     22.67 o 
  -3   9   1       80.36       42.30     18.44 o 
  -1   9   1        4.94       -6.62     14.36 o 
   1   9   1        6.77      -19.47     12.98 o 
   3   9   1        0.11      -17.82     11.88 o 
   5   9   1       23.04       -6.26     19.81 o 
   7   9   1       72.20       31.77     25.01 o 
   9   9   1       38.31       -3.20     27.06 o 
  11   9   1      158.39      154.80     36.04 o 
  13   9   1       20.68       52.10     35.85 o 
 -12  10   1      112.39      175.77     39.29 o 
 -10  10   1      110.57       91.75     32.80 o 
  -8  10   1       34.49       32.08     30.32 o 
  -6  10   1       55.45       43.91     25.03 o 
  -4  10   1        0.61        5.16     20.88 o 
  -2  10   1      120.14      182.88     20.83 o 
   0  10   1      330.73      278.21     24.34 o 
   2  10   1     1637.77     1509.96     44.13 o 
   4  10   1        0.52      -26.30     20.44 o 
   6  10   1      429.25      455.14     40.85 o 
   8  10   1       79.43       78.57     30.63 o 
  10  10   1      505.27      548.27     49.36 o 
  12  10   1       49.25       58.16     38.08 o 
 -11  11   1        6.51       11.22     32.10 o 
  -9  11   1        1.13       -2.53     29.84 o 
  -7  11   1      559.61      596.06     46.43 o 
  -5  11   1      138.23      175.18     36.01 o 
  -3  11   1      492.57      458.08     38.48 o 
  -1  11   1       38.84       37.43     19.18 o 
   1  11   1     1027.00      918.88     41.25 o 
   3  11   1       63.16       50.25     26.52 o 
   5  11   1        0.46      -15.27     24.16 o 
   7  11   1        2.66       88.98     31.26 o 
   9  11   1       13.01       13.95     30.92 o 
  11  11   1       14.57      -18.61     49.18 o 
 -10  12   1      143.11      132.27     40.79 o 
  -8  12   1      244.08      245.09     41.61 o 
  -6  12   1       35.31       77.63     31.06 o 
  -4  12   1      239.53      215.06     34.65 o 
  -2  12   1      111.60      123.56     32.79 o 
   0  12   1       82.17       78.55     21.86 o 
   2  12   1      287.84      339.72     42.27 o 
   4  12   1      310.02      309.34     38.95 o 
   6  12   1        2.24       -9.98     28.75 o 
   8  12   1       65.76       40.61     36.26 o 
  -7  13   1        5.24       17.31     40.84 o 
  -5  13   1        0.01       24.10     29.12 o 
  -3  13   1       62.88       66.78     33.75 o 
  -1  13   1      137.52       99.61     33.23 o 
   1  13   1       53.32       26.48     25.87 o 
   3  13   1       61.74       72.07     35.07 o 
   5  13   1       54.12        5.97     33.00 o 
   7  13   1       59.59      -16.54     32.75 o 
  -4  14   1      205.52      270.50     48.52 o 
  -2  14   1        0.58       34.72     34.28 o 
   0  14   1       53.50       32.10     38.55 o 
   2  14   1       41.16       24.10     34.60 o 
 -18   0   2      642.22      653.97     75.62 o 
 -16   0   2        0.04       73.52     70.11 o 
 -14   0   2      290.03      421.11     78.08 o 
 -12   0   2       74.73       34.33     25.28 o 
 -10   0   2      872.10      959.41     54.04 o 
  -8   0   2        9.10      -10.35     14.46 o 
  -6   0   2      393.61      462.98     22.14 o 
  -4   0   2      161.03      219.32     15.10 o 
  -2   0   2      333.21      310.68     14.97 o 
   0   0   2        9.80       -1.00      4.91 o 
   2   0   2     4972.57     4684.46    100.07 o 
   4   0   2     5716.06     5150.36    100.58 o 
   6   0   2    12316.29    11940.23    220.49 o 
   8   0   2     1123.22      936.40     99.02 o 
  10   0   2      209.58      236.06     35.62 o 
  12   0   2        9.45       26.09     24.00 o 
  14   0   2       61.80       28.86     36.78 o 
  16   0   2        9.75       36.03     44.57 o 
 -17   1   2      193.07      235.03     83.46 o 
 -15   1   2        5.00       -7.27     41.15 o 
 -13   1   2       11.01        7.06     20.69 o 
 -11   1   2      431.14      509.40     28.72 o 
  -9   1   2     2007.31     1966.53     36.23 o 
  -7   1   2      204.97      205.49     16.10 o 
  -5   1   2      737.53      706.46     17.66 o 
  -3   1   2     4752.98     4511.24     74.98 o 
  -1   1   2    24347.88    22906.69    255.85 o 
   1   1   2     1453.50     1337.75     31.26 o 
   3   1   2   240351.67   219601.77   2974.09 o 
   5   1   2     3560.32     3375.39     73.88 o 
   7   1   2     3076.65     3105.17     86.04 o 
   9   1   2      162.23      152.87     24.22 o 
  11   1   2        0.44       10.93     16.02 o 
  13   1   2       21.01       13.99     20.95 o 
  15   1   2      451.42      441.92     41.27 o 
  17   1   2      120.68       76.91     41.56 o 
 -18   2   2       10.00      -42.21     55.57 o 
 -16   2   2        6.25       10.84     34.84 o 
 -14   2   2        2.28       20.75     20.28 o 
 -12   2   2     1336.65     1446.91     40.51 o 
 -10   2   2     2321.54     2223.72     75.78 o 
  -8   2   2     1275.17     1260.98     35.86 o 
  -6   2   2      167.22      133.66     20.75 o 
  -4   2   2      574.91      580.58     30.82 o 
  -2   2   2    10441.42    10199.41    161.13 o 
   0   2   2     6343.61     6600.05     86.69 o 
   2   2   2      736.39      843.51     19.13 o 
   4   2   2      132.17      106.36     10.92 o 
   6   2   2     1107.89     1087.11     29.47 o 
   8   2   2      158.47      146.58     18.11 o 
  10   2   2      749.63      890.06     38.40 o 
  12   2   2      240.28      239.32     24.96 o 
  14   2   2        8.34      -21.21     23.69 o 
  16   2   2      202.68      148.19     35.35 o 
 -17   3   2       25.74       39.47     56.04 o 
 -15   3   2        5.94       28.43     31.74 o 
 -13   3   2      403.38      448.51     30.98 o 
 -11   3   2     2470.10     2592.72     54.91 o 
  -9   3   2     5745.71     5725.27    108.25 o 
  -7   3   2      424.72      427.62     29.62 o 
  -5   3   2       44.17       12.65     15.56 o 
  -3   3   2        0.05       -3.45      9.66 o 
  -1   3   2      310.44      352.80     13.25 o 
   1   3   2     5870.99     5596.44     77.14 o 
   3   3   2      645.72      717.88     19.40 o 
   5   3   2        0.21        8.43      9.03 o 
   7   3   2        8.34       -7.47     11.00 o 
   9   3   2       10.75       -6.46     16.85 o 
  11   3   2        0.15        1.10     17.18 o 
  13   3   2      183.72      203.27     27.02 o 
  15   3   2      253.83      220.38     35.02 o 
  17   3   2      113.86      167.17     59.79 o 
 -16   4   2        5.05       75.73     36.97 o 
 -14   4   2      141.10      118.98     32.79 o 
 -12   4   2      351.09      398.24     27.75 o 
 -10   4   2       24.23       22.93     14.92 o 
  -8   4   2      276.72      267.59     23.09 o 
  -6   4   2       44.29       36.15     10.19 o 
  -4   4   2     1687.50     1688.27     30.98 o 
  -2   4   2     4402.79     4671.10     75.67 o 
   0   4   2     4143.51     4416.68     65.71 o 
   2   4   2      146.66      194.69     11.78 o 
   4   4   2      113.00      109.94     10.85 o 
   6   4   2     1794.24     1722.17     35.20 o 
   8   4   2      610.94      596.78     27.98 o 
  10   4   2       55.06       51.46     16.30 o 
  12   4   2       10.50      -19.89     17.68 o 
  14   4   2       17.72       68.40     25.82 o 
  16   4   2        4.87       -4.51     45.14 o 
 -17   5   2        1.55        2.98     41.93 o 
 -15   5   2       47.24       99.05     28.06 o 
 -13   5   2       73.10       31.97     29.17 o 
 -11   5   2      225.89      208.39     28.08 o 
  -9   5   2      277.50      305.07     31.16 o 
  -7   5   2      862.32      749.51     27.33 o 
  -5   5   2      318.39      348.63     15.73 o 
  -3   5   2      685.92      736.21     19.00 o 
  -1   5   2      507.32      632.73     22.94 o 
   1   5   2     4502.34     4811.39     72.09 o 
   3   5   2     6635.01     7315.43     95.02 o 
   5   5   2     4784.64     4889.30     75.02 o 
   7   5   2       51.67       36.28     10.72 o 
   9   5   2      271.91      295.14     24.45 o 
  11   5   2      676.56      682.12     36.83 o 
  13   5   2       64.02       75.83     25.04 o 
  15   5   2      247.24      210.21     66.13 o 
 -16   6   2        6.40        3.08     28.17 o 
 -14   6   2       46.53       31.96     26.03 o 
 -12   6   2        7.33        1.31     22.78 o 
 -10   6   2      470.20      540.04     37.68 o 
  -8   6   2      396.17      353.30     32.76 o 
  -6   6   2      144.85      144.38     14.94 o 
  -4   6   2       10.15        8.21      8.54 o 
  -2   6   2      745.66      855.14     26.05 o 
   0   6   2      253.81      338.92     20.85 o 
   2   6   2      307.17      361.02     16.33 o 
   4   6   2     1302.82     1396.24     28.75 o 
   6   6   2      355.88      378.78     18.07 o 
   8   6   2        5.92        2.23     15.05 o 
  10   6   2        6.27       12.94     18.49 o 
  12   6   2        5.43       13.06     26.64 o 
  14   6   2      506.43      521.11     55.02 o 
 -15   7   2       64.60       19.85     29.56 o 
 -13   7   2      681.35      748.29     57.65 o 
 -11   7   2      402.82      446.61     38.42 o 
  -9   7   2      366.33      447.99     35.71 o 
  -7   7   2     3617.88     3589.30    102.38 o 
  -5   7   2     1300.22     1167.12     36.35 o 
  -3   7   2     1760.31     1655.69     39.74 o 
  -1   7   2      217.73      232.59     21.04 o 
   1   7   2        0.02       -1.11      9.04 o 
   3   7   2      113.09      110.54     12.13 o 
   5   7   2       99.58      105.50     13.57 o 
   7   7   2     1339.08     1226.79     43.01 o 
   9   7   2       69.87       68.56     20.95 o 
  11   7   2      214.65      297.42     36.70 o 
  13   7   2      590.00      840.50     63.38 o 
  15   7   2       52.59      107.87     47.07 o 
 -14   8   2      294.62      323.99     42.67 o 
 -12   8   2     1587.89     1653.72     69.85 o 
 -10   8   2     1264.37     1321.99     58.87 o 
  -8   8   2      425.10      455.12     57.66 o 
  -6   8   2        0.04      -26.94     17.96 o 
  -4   8   2      178.32      173.92     18.41 o 
  -2   8   2      386.49      464.82     20.72 o 
   0   8   2      140.48      207.17     23.89 o 
   2   8   2      189.49      220.95     18.56 o 
   4   8   2        3.65       -6.08     10.40 o 
   6   8   2        5.91       -3.24     18.71 o 
   8   8   2      472.71      438.26     37.72 o 
  10   8   2       20.72        0.47     32.33 o 
  12   8   2        2.26       23.26     30.03 o 
  14   8   2       39.76       41.93     43.73 o 
 -13   9   2        0.98      -18.95     31.39 o 
 -11   9   2       13.22       25.43     27.83 o 
  -9   9   2      175.49      167.09     31.92 o 
  -7   9   2     3396.19     3140.36     86.03 o 
  -5   9   2      184.51      170.90     28.29 o 
  -3   9   2      703.16      655.18     28.93 o 
  -1   9   2       30.20      -10.15     13.57 o 
   1   9   2      740.63      644.77     32.61 o 
   3   9   2       49.68       40.41     12.57 o 
   5   9   2     1049.53     1131.03     58.38 o 
   7   9   2      214.82      263.64     33.86 o 
   9   9   2       38.26       36.44     27.83 o 
  11   9   2       88.49       79.45     34.90 o 
  13   9   2      598.57      556.67     62.83 o 
 -12  10   2       89.48       87.71     38.05 o 
 -10  10   2       86.69      137.97     34.99 o 
  -8  10   2     1653.13     1552.99     65.91 o 
  -6  10   2       57.14       46.07     25.04 o 
  -4  10   2       14.90        9.82     22.08 o 
  -2  10   2      121.08      120.54     19.11 o 
   0  10   2        5.54        5.51     16.13 o 
   2  10   2      130.21       92.35     20.43 o 
   4  10   2       64.59       19.60     23.15 o 
   6  10   2        8.31       35.54     26.73 o 
   8  10   2      139.51       89.08     48.03 o 
  10  10   2      133.33      115.02     35.42 o 
  12  10   2        0.37       13.48     35.33 o 
 -11  11   2        0.01        9.20     31.74 o 
  -9  11   2      326.06      326.07     41.90 o 
  -7  11   2      365.86      415.98     41.41 o 
  -5  11   2       65.89       42.62     25.37 o 
  -3  11   2        1.51      -28.56     20.97 o 
  -1  11   2      649.18      636.00     31.49 o 
   1  11   2      263.87      224.65     26.12 o 
   3  11   2      580.75      568.28     42.78 o 
   5  11   2        6.37       14.81     27.20 o 
   7  11   2        7.10       63.19     30.45 o 
   9  11   2      114.98      107.52     36.79 o 
  11  11   2       11.04       23.58     38.06 o 
 -10  12   2      130.55      150.73     41.34 o 
  -8  12   2       81.25      124.96     35.41 o 
  -6  12   2       40.75       26.85     28.20 o 
  -4  12   2      164.57      113.58     30.53 o 
  -2  12   2       49.06       19.11     27.43 o 
   0  12   2      520.67      498.44     34.39 o 
   2  12   2      269.07      270.93     40.77 o 
   4  12   2      143.03      120.27     32.26 o 
   6  12   2      174.53      193.49     41.24 o 
   8  12   2       68.69       62.84     35.75 o 
  -7  13   2      392.01      529.46     50.39 o 
  -5  13   2       37.47       65.10     39.89 o 
  -3  13   2      391.95      509.12     51.51 o 
  -1  13   2       16.78       17.18     29.51 o 
   1  13   2        0.09       24.26     25.53 o 
   3  13   2      183.50      194.55     42.05 o 
   5  13   2       27.45       25.18     35.13 o 
   7  13   2       62.88       82.24     39.15 o 
  -4  14   2       27.36       -4.20     37.37 o 
  -2  14   2       16.29       37.91     34.77 o 
   0  14   2        0.76      -23.48     35.81 o 
   2  14   2        0.15        0.33     26.96 o 
 -17   1   3       37.45       84.49     39.89 o 
 -15   1   3      189.04      162.09     50.84 o 
 -13   1   3        2.77        7.34     20.49 o 
 -11   1   3      192.35      236.32     17.44 o 
  -9   1   3      397.00      492.30     18.38 o 
  -7   1   3     3404.85     3319.44     54.56 o 
  -5   1   3      329.31      293.91     12.54 o 
  -3   1   3       24.70       13.92      8.73 o 
  -1   1   3     6192.28     5893.14     65.89 o 
   1   1   3     3381.62     3137.34     54.99 o 
   3   1   3    49112.22    45242.84    550.39 o 
   5   1   3     2370.14     2359.81     49.22 o 
   7   1   3      651.90      708.76     28.51 o 
   9   1   3      448.80      458.17     25.18 o 
  11   1   3      403.32      385.16     26.90 o 
  13   1   3       11.83       15.15     21.54 o 
  15   1   3        9.71        8.25     28.95 o 
  17   1   3       28.45       66.20     49.87 o 
 -18   2   3        0.22       25.99     58.01 o 
 -16   2   3      114.03      137.99     38.68 o 
 -14   2   3      184.84      209.76     27.92 o 
 -12   2   3       80.10       56.82     23.03 o 
 -10   2   3        1.34      -22.95     16.96 o 
  -8   2   3      604.82      626.99     28.95 o 
  -6   2   3     2105.15     2005.95     42.75 o 
  -4   2   3      961.67     1016.00     29.66 o 
  -2   2   3     3442.03     3376.63     54.46 o 
   0   2   3     1164.80     1232.15     20.37 o 
   2   2   3       18.86        7.13      7.58 o 
   4   2   3       94.96       70.98     18.40 o 
   6   2   3       99.56       39.65     17.07 o 
   8   2   3      182.52      137.86     46.03 o 
  10   2   3      203.04      205.46     27.40 o 
  12   2   3        0.49      -23.59     22.35 o 
  14   2   3       25.41       33.67     27.46 o 
  16   2   3       50.27       59.60     48.39 o 
 -17   3   3      163.57      174.86     61.51 o 
 -15   3   3      291.40      332.21     41.96 o 
 -13   3   3       55.20       74.90     18.85 o 
 -11   3   3       65.92       16.98     14.90 o 
  -9   3   3     2224.70     2109.59     53.24 o 
  -7   3   3     1659.71     1678.55     38.38 o 
  -5   3   3     4700.34     4832.04     77.40 o 
  -3   3   3      259.69      325.92     25.46 o 
  -1   3   3     3941.80     4150.96     66.07 o 
   1   3   3     2861.33     2594.17     46.08 o 
   3   3   3     2727.83     3106.09     53.88 o 
   5   3   3      315.97      302.69     30.56 o 
   7   3   3      195.02      158.50     30.74 o 
   9   3   3       63.24       57.46     20.44 o 
  11   3   3        2.37       -0.41     18.70 o 
  13   3   3      295.93      281.73     29.47 o 
  15   3   3       14.29       17.68     28.12 o 
 -18   4   3       26.88       44.85     62.38 o 
 -16   4   3       31.30       18.66     31.32 o 
 -14   4   3       42.32       35.85     23.74 o 
 -12   4   3       14.43       34.90     14.95 o 
 -10   4   3      117.99      100.34     19.10 o 
  -8   4   3     2336.03     2505.26     52.72 o 
  -6   4   3      394.73      347.30     17.02 o 
  -4   4   3      436.83      458.18     23.35 o 
  -2   4   3     2039.09     2038.66     41.59 o 
   0   4   3     1294.09     1280.73     27.38 o 
   2   4   3     2178.71     2106.92     38.19 o 
   4   4   3     1759.10     1699.54     34.78 o 
   6   4   3      576.08      589.46     21.82 o 
   8   4   3     1106.37     1131.51     38.15 o 
  10   4   3       92.66       87.99     22.30 o 
  12   4   3       36.28       19.99     21.20 o 
  14   4   3      198.05      220.75     34.91 o 
  16   4   3      159.75      172.55     45.82 o 
 -17   5   3        0.38        3.65     40.88 o 
 -15   5   3      130.02      144.44     29.51 o 
 -13   5   3       16.35       33.39     22.84 o 
 -11   5   3       10.84       45.55     21.71 o 
  -9   5   3      153.85      154.86     23.29 o 
  -7   5   3      216.48      192.32     15.62 o 
  -5   5   3       38.99       40.99     12.75 o 
  -3   5   3      291.75      281.47     32.20 o 
  -1   5   3      257.95      361.19     16.46 o 
   1   5   3     5772.59     6291.67     91.20 o 
   3   5   3      354.86      372.09     17.54 o 
   5   5   3     2184.91     2199.17     43.41 o 
   7   5   3       30.94       25.41     11.79 o 
   9   5   3      194.02      169.82     25.95 o 
  11   5   3        6.49        5.22     19.13 o 
  13   5   3       45.33       27.79     26.50 o 
  15   5   3      249.17      173.41     58.12 o 
 -16   6   3        0.59       44.77     28.08 o 
 -14   6   3      366.22      360.35     35.56 o 
 -12   6   3      228.04      240.61     32.49 o 
 -10   6   3       66.84       31.43     22.42 o 
  -8   6   3       58.37       36.12     19.21 o 
  -6   6   3      583.20      632.53     40.50 o 
  -4   6   3      437.17      414.42     21.62 o 
  -2   6   3       10.90       -9.03      8.67 o 
   0   6   3      464.52      516.01     20.62 o 
   2   6   3     1741.89     1858.01     38.85 o 
   4   6   3     2228.45     2324.55     45.98 o 
   6   6   3        0.12       -6.32     11.05 o 
   8   6   3       27.30       19.06     16.79 o 
  10   6   3      241.76      240.73     29.69 o 
  12   6   3       34.92       66.23     35.63 o 
  14   6   3       21.63       -0.50     38.24 o 
 -15   7   3        6.77       31.25     29.40 o 
 -13   7   3      270.33      347.13     39.32 o 
 -11   7   3      527.24      495.88     40.16 o 
  -9   7   3     2876.33     2908.11     80.16 o 
  -7   7   3      505.07      563.78     38.10 o 
  -5   7   3      779.33      759.45     31.31 o 
  -3   7   3       16.40       10.41      9.14 o 
  -1   7   3      124.04      156.31     15.48 o 
   1   7   3       25.26       32.53     10.61 o 
   3   7   3     1583.75     1765.16     35.41 o 
   5   7   3     1850.93     2037.80     42.02 o 
   7   7   3      124.82      132.54     19.12 o 
   9   7   3      162.67      191.34     25.10 o 
  11   7   3        0.04      -32.82     57.99 o 
  13   7   3      704.30      680.33    131.11 o 
 -14   8   3      106.65      133.88     35.54 o 
 -12   8   3      182.53      240.55     36.91 o 
 -10   8   3     3725.87     3888.89    100.93 o 
  -8   8   3    10535.90    10591.80    297.51 o 
  -6   8   3      258.50      291.54     29.79 o 
  -4   8   3     2471.91     2351.98     57.09 o 
  -2   8   3        0.97      -16.82     11.22 o 
   0   8   3      590.78      642.22     29.08 o 
   2   8   3      332.60      317.57     21.26 o 
   4   8   3        1.13      -10.88     10.68 o 
   6   8   3        7.99        0.67     14.66 o 
   8   8   3       45.42       20.20     22.92 o 
  10   8   3      193.43      192.37     43.25 o 
  12   8   3      183.33      242.48     46.79 o 
  14   8   3      178.30      167.53     50.37 o 
 -13   9   3      147.13      105.48     35.90 o 
 -11   9   3      295.16      356.68     51.48 o 
  -9   9   3     1003.26     1049.14     68.50 o 
  -7   9   3      885.15      850.31     46.75 o 
  -5   9   3     1020.91     1065.17     48.98 o 
  -3   9   3      185.62      195.05     19.92 o 
  -1   9   3      114.99       71.96     16.10 o 
   1   9   3        6.99      -13.30     14.16 o 
   3   9   3        3.71       -1.84     11.86 o 
   5   9   3       27.70       24.14     22.76 o 
   7   9   3       90.13       73.72     27.00 o 
   9   9   3       86.68       72.05     30.45 o 
  11   9   3        0.11       10.61     37.75 o 
  13   9   3       24.55       23.51     51.55 o 
 -12  10   3      115.09       89.60     36.09 o 
 -10  10   3      799.95      685.92     96.10 o 
  -8  10   3      281.10      271.71     35.65 o 
  -6  10   3       62.29       70.86     25.35 o 
  -4  10   3       97.18      127.64     26.73 o 
  -2  10   3      115.43      114.97     19.52 o 
   0  10   3     1794.42     1638.94     44.88 o 
   2  10   3      250.03      258.71     22.49 o 
   4  10   3      314.32      275.40     44.42 o 
   6  10   3       32.68        9.99     26.15 o 
   8  10   3       34.16       15.80     27.77 o 
  10  10   3      271.22      268.91     49.42 o 
  12  10   3        3.29      -22.95     45.11 o 
 -11  11   3        0.33       28.75     32.06 o 
  -9  11   3       17.53       16.88     29.21 o 
  -7  11   3       54.85       36.89     30.85 o 
  -5  11   3        4.88       -3.93     23.21 o 
  -3  11   3      160.89      153.30     28.42 o 
  -1  11   3      221.81      186.41     25.48 o 
   1  11   3        7.74       18.91     20.65 o 
   3  11   3       42.03       32.22     28.39 o 
   5  11   3     1425.34     1327.92     62.70 o 
   7  11   3      178.01      222.59     37.97 o 
   9  11   3       34.03        5.03     32.44 o 
 -10  12   3      121.96      106.97     39.49 o 
  -8  12   3       49.37       61.64     31.48 o 
  -6  12   3       36.19       83.88     31.10 o 
  -4  12   3       72.76       81.59     43.83 o 
  -2  12   3        3.32      -33.60     25.71 o 
   0  12   3      140.69      195.09     26.80 o 
   2  12   3      366.06      351.81     43.22 o 
   4  12   3      154.87      128.07     37.03 o 
   6  12   3        7.34       41.57     32.18 o 
   8  12   3      121.95      120.66     39.23 o 
  -7  13   3      398.39      491.92     60.52 o 
  -5  13   3      312.71      342.46     42.68 o 
  -3  13   3       38.46       25.80     34.70 o 
  -1  13   3       11.85       34.56     30.82 o 
   1  13   3        1.85       -8.33     24.76 o 
   3  13   3       93.19       51.41     56.99 o 
   5  13   3       86.59       42.10     35.99 o 
  -4  14   3        0.39       20.72     35.96 o 
  -2  14   3      173.04      175.40     40.70 o 
   0  14   3        2.80        6.55     55.88 o 
   2  14   3      319.62      555.14     54.29 o 
 -18   0   4       12.66       25.27     78.99 o 
 -16   0   4      955.18     1222.82    127.93 o 
 -14   0   4      899.48      934.19    103.80 o 
 -12   0   4      265.68      232.94     27.20 o 
 -10   0   4      296.49      274.16     32.33 o 
  -8   0   4       83.01       73.45     15.93 o 
  -6   0   4       74.71      104.88     15.37 o 
  -4   0   4      493.65      542.48     24.17 o 
  -2   0   4    14165.65    12490.23    381.05 o 
   0   0   4     8182.51     7615.23    169.89 o 
   2   0   4    45404.21    43355.41    642.81 o 
   4   0   4      483.16      562.98     24.01 o 
   6   0   4    81295.69    76272.87   1725.71 o 
   8   0   4     3444.56     3515.08    200.62 o 
  10   0   4      306.11      352.23     44.27 o 
  12   0   4       12.39       51.85     33.52 o 
  14   0   4        0.04        6.00     41.88 o 
  16   0   4        7.17       66.92     64.87 o 
 -17   1   4       93.04      180.33     59.28 o 
 -15   1   4      567.15      681.70     70.12 o 
 -13   1   4        0.70      -28.76     19.17 o 
 -11   1   4       21.16       12.89     12.43 o 
  -9   1   4        4.48      -14.77      9.85 o 
  -7   1   4      118.00      101.05     10.72 o 
  -5   1   4      369.81      471.08     26.78 o 
  -3   1   4      137.52      159.45     15.74 o 
  -1   1   4      231.06      261.18     10.10 o 
   1   1   4    10784.47    10250.57    143.18 o 
   3   1   4       26.09       13.24      6.81 o 
   5   1   4      680.40      692.97     24.30 o 
   7   1   4     1359.24     1334.99     35.32 o 
   9   1   4     3312.09     3288.33     66.05 o 
  11   1   4      137.87      149.20     21.51 o 
  13   1   4       11.33      -11.31     24.10 o 
  15   1   4       32.14       39.39     36.54 o 
 -18   2   4        2.31       18.77     57.96 o 
 -16   2   4        2.65       -7.75     44.72 o 
 -14   2   4       77.27       72.14     33.32 o 
 -12   2   4      221.64      294.04     32.54 o 
 -10   2   4       24.95       45.03     12.42 o 
  -8   2   4     8258.62     8799.74    133.86 o 
  -6   2   4    19707.89    20562.72    286.72 o 
  -4   2   4     4579.98     4668.28     83.97 o 
  -2   2   4      472.00      535.93     22.44 o 
   0   2   4     6070.33     5981.74     79.10 o 
   2   2   4      288.84      334.68     17.21 o 
   4   2   4       99.27      104.39     10.42 o 
   6   2   4     6116.88     6096.63    108.46 o 
   8   2   4      362.49      377.14     28.15 o 
  10   2   4      576.71      617.63     35.11 o 
  12   2   4      616.93      629.15     46.42 o 
  14   2   4        1.20        5.56     31.88 o 
  16   2   4       76.09       79.02     47.40 o 
 -17   3   4        6.41       35.52     54.26 o 
 -15   3   4       38.07       31.46     26.91 o 
 -13   3   4       12.67       18.16     16.53 o 
 -11   3   4      112.89      106.73     20.31 o 
  -9   3   4     1100.21     1252.69     71.88 o 
  -7   3   4     1150.21     1192.60     38.43 o 
  -5   3   4      434.81      509.01     28.75 o 
  -3   3   4      517.00      577.87     20.68 o 
  -1   3   4      782.09      818.96     18.11 o 
   1   3   4        0.51        5.73      9.10 o 
   3   3   4      266.75      326.34     18.39 o 
   5   3   4      156.30      170.75     27.32 o 
   7   3   4       26.36        1.69     16.78 o 
   9   3   4       68.38       62.76     26.73 o 
  11   3   4        6.20        9.59     16.85 o 
  13   3   4      140.02       99.76     25.48 o 
  15   3   4        2.51       -6.94     35.60 o 
 -18   4   4       50.85       80.28     71.13 o 
 -16   4   4       22.96       19.44     38.15 o 
 -14   4   4       12.70       38.43     22.96 o 
 -12   4   4      475.14      505.13     65.05 o 
 -10   4   4     1067.80     1131.35     47.82 o 
  -8   4   4     1549.44     1591.39     39.22 o 
  -6   4   4     3021.83     3280.37     71.28 o 
  -4   4   4        1.48       -2.74     11.44 o 
  -2   4   4     1465.26     1472.39     28.65 o 
   0   4   4        5.12       -1.03      9.98 o 
   2   4   4       25.60       19.50     10.72 o 
   4   4   4     5033.38     4949.62     82.38 o 
   6   4   4     1494.73     1682.33     40.40 o 
   8   4   4      176.05      132.77     22.60 o 
  10   4   4      102.98       94.31     22.15 o 
  12   4   4      330.54      417.47     38.77 o 
  14   4   4       77.16       76.39     27.71 o 
  16   4   4       22.85      -10.69     37.90 o 
 -17   5   4       10.75       25.91     40.90 o 
 -15   5   4       15.51       25.39     24.78 o 
 -13   5   4        1.60        8.91     21.92 o 
 -11   5   4       54.49       68.91     23.11 o 
  -9   5   4      487.58      496.88     33.01 o 
  -7   5   4       83.84      101.25     19.74 o 
  -5   5   4       43.02      111.42     17.30 o 
  -3   5   4      401.70      475.47     44.06 o 
  -1   5   4      724.28      745.80     25.36 o 
   1   5   4      163.68      190.26     16.32 o 
   3   5   4       64.84       46.93     12.49 o 
   5   5   4      471.83      519.27     29.69 o 
   7   5   4      432.60      446.82     24.10 o 
   9   5   4      498.97      554.51     33.93 o 
  11   5   4      179.58      234.68     30.61 o 
  13   5   4        0.19        1.05     25.98 o 
  15   5   4        9.36       35.56     33.26 o 
 -16   6   4        3.03       43.29     28.10 o 
 -14   6   4       55.39       23.20     25.44 o 
 -12   6   4      192.15      207.50     32.13 o 
 -10   6   4      874.66      927.23     72.97 o 
  -8   6   4      413.57      414.81     34.10 o 
  -6   6   4      234.18      261.93     18.41 o 
  -4   6   4     4528.56     4348.13     90.10 o 
  -2   6   4       28.96       32.89     12.35 o 
   0   6   4        1.98        0.27     10.35 o 
   2   6   4      273.41      267.75     17.15 o 
   4   6   4       22.85       28.23     12.64 o 
   6   6   4     1274.87     1280.43     40.63 o 
   8   6   4     1362.94     1484.41     50.90 o 
  10   6   4      181.47      236.11     30.17 o 
  12   6   4       22.30       -4.03     24.80 o 
  14   6   4      317.82      335.01     51.51 o 
 -15   7   4      327.43      259.97     36.67 o 
 -13   7   4        8.85       44.50     27.79 o 
 -11   7   4      422.20      423.08     38.55 o 
  -9   7   4     1297.61     1292.20     53.46 o 
  -7   7   4     1182.86     1127.67     47.48 o 
  -5   7   4      504.94      499.11     30.24 o 
  -3   7   4        0.36       22.86     14.76 o 
  -1   7   4      265.25      354.32     20.03 o 
   1   7   4      141.33      125.59     19.09 o 
   3   7   4     1232.46     1306.42     32.49 o 
   5   7   4     1194.54     1216.05     35.03 o 
   7   7   4       11.10       -5.17     16.43 o 
   9   7   4        0.85      -24.84     21.29 o 
  11   7   4      129.85       98.03     54.81 o 
  13   7   4       39.64       48.19     45.16 o 
 -14   8   4       15.45       60.27     33.32 o 
 -12   8   4      360.18      404.60     42.24 o 
 -10   8   4     1622.46     1711.39     65.16 o 
  -8   8   4      635.26      721.57     43.21 o 
  -6   8   4      911.77     1024.83     47.20 o 
  -4   8   4     5264.23     4874.38     91.80 o 
  -2   8   4      495.18      562.22     29.04 o 
   0   8   4       92.12      100.28     14.07 o 
   2   8   4      111.08      120.92     15.85 o 
   4   8   4       41.71       14.64     13.19 o 
   6   8   4        1.62      -16.83     14.62 o 
   8   8   4      107.45       87.06     27.50 o 
  10   8   4       94.21       77.70     37.12 o 
  12   8   4       40.35       56.41     42.20 o 
 -13   9   4      365.24      374.95     45.68 o 
 -11   9   4       99.65      131.09     38.91 o 
  -9   9   4     1980.97     1853.94     68.02 o 
  -7   9   4       12.00       19.88     22.95 o 
  -5   9   4     4704.03     4502.07    104.22 o 
  -3   9   4      456.08      442.01     28.58 o 
  -1   9   4      271.29      245.42     23.00 o 
   1   9   4      194.03      184.73     18.93 o 
   3   9   4      156.43      165.48     16.60 o 
   5   9   4      639.95      605.18     31.18 o 
   7   9   4       22.29       55.26     29.79 o 
   9   9   4       12.07        4.94     32.60 o 
  11   9   4      239.75      318.75     50.42 o 
 -12  10   4      194.11      257.48     47.67 o 
 -10  10   4       45.98       49.30     30.72 o 
  -8  10   4      234.99      213.73     33.32 o 
  -6  10   4       39.67       66.58     25.11 o 
  -4  10   4      422.42      382.82     34.54 o 
  -2  10   4       20.58      -10.67     18.65 o 
   0  10   4      610.33      512.93     28.20 o 
   2  10   4      256.87      217.96     20.34 o 
   4  10   4      519.95      492.34     39.81 o 
   6  10   4      131.07      172.19     32.92 o 
   8  10   4       79.95       81.90     55.38 o 
  10  10   4       88.46       80.94     44.35 o 
 -11  11   4       88.48       46.67     33.22 o 
  -9  11   4        0.19       35.62     33.12 o 
  -7  11   4        0.50        9.03     25.53 o 
  -5  11   4       79.23      117.64     28.76 o 
  -3  11   4       12.07       35.34     23.68 o 
  -1  11   4       90.75       97.22     21.57 o 
   1  11   4       24.39       38.06     17.81 o 
   3  11   4      571.22      560.68     48.57 o 
   5  11   4      180.94      147.65     48.33 o 
   7  11   4      135.95      134.30     41.97 o 
   9  11   4       29.08      -11.07     41.18 o 
 -10  12   4      147.27      102.91     46.10 o 
  -8  12   4        5.23      -19.14     33.48 o 
  -6  12   4       75.93       57.42     30.65 o 
  -4  12   4      683.58      782.92     63.35 o 
  -2  12   4      118.41      159.99     29.74 o 
   0  12   4        6.90       23.86     22.93 o 
   2  12   4      187.15      130.91     33.51 o 
   4  12   4       65.02       81.69     42.41 o 
   6  12   4      214.86      244.76     48.33 o 
   8  12   4        6.32       17.70     41.53 o 
  -7  13   4       44.06       53.67     37.72 o 
  -5  13   4        3.04      -26.47     28.44 o 
  -3  13   4       10.41       10.64     31.23 o 
  -1  13   4        5.77       -6.31     30.00 o 
   1  13   4       20.34       15.56     30.20 o 
   3  13   4       42.52       33.42     44.13 o 
   5  13   4       24.98       52.79     47.53 o 
  -2  14   4      400.16      563.48     86.67 o 
   0  14   4      169.45      232.99     50.69 o 
 -17   1   5      216.09      217.87     61.65 o 
 -15   1   5       58.28       23.77     68.40 o 
 -13   1   5      332.51      351.63     50.04 o 
 -11   1   5        8.53       16.19     12.90 o 
  -9   1   5     1155.77     1246.82     36.32 o 
  -7   1   5     1634.04     1674.98     41.91 o 
  -5   1   5      517.07      432.64     22.92 o 
  -3   1   5     9757.26     8793.54    142.56 o 
  -1   1   5      272.63      298.71     12.05 o 
   1   1   5     1707.61     1452.24     33.14 o 
   3   1   5      655.37      583.64     16.97 o 
   5   1   5     1452.46     1431.64     53.21 o 
   7   1   5      682.56      698.48     26.50 o 
   9   1   5      514.33      499.58     26.46 o 
  11   1   5       33.83       26.57     18.94 o 
  13   1   5      129.94      146.82     42.49 o 
  15   1   5       61.80      158.10     47.78 o 
 -18   2   5      116.92      183.38     63.96 o 
 -16   2   5      372.25      415.09     65.66 o 
 -14   2   5        1.82       -4.14     22.95 o 
 -12   2   5      184.48      245.23     27.77 o 
 -10   2   5        0.53      -16.16     10.77 o 
  -8   2   5     1530.55     1574.62     79.64 o 
  -6   2   5     1304.03     1586.88     35.75 o 
  -4   2   5      218.69      251.09     12.10 o 
  -2   2   5     1680.65     1631.17     33.44 o 
   0   2   5     1991.74     2030.06     38.04 o 
   2   2   5     1318.05     1367.10     30.77 o 
   4   2   5     2072.45     1960.23     36.36 o 
   6   2   5    15417.00    15192.80    198.89 o 
   8   2   5      252.67      196.93     19.55 o 
  10   2   5        0.35       -0.83     15.94 o 
  12   2   5        1.32      -12.62     21.27 o 
  14   2   5       36.00      -28.18     31.69 o 
  16   2   5       17.21      -54.07     44.23 o 
 -17   3   5      702.84      772.87     82.74 o 
 -15   3   5       54.74       64.19     28.45 o 
 -13   3   5       55.83       67.05     21.35 o 
 -11   3   5      269.35      271.91     25.10 o 
  -9   3   5        0.79       17.93     16.55 o 
  -7   3   5      920.23      957.73     28.20 o 
  -5   3   5     9970.55    11271.28    186.51 o 
  -3   3   5      335.53      277.28     12.65 o 
  -1   3   5      602.93      528.06     15.11 o 
   1   3   5      256.84      259.24     15.11 o 
   3   3   5        0.02       -0.76      9.79 o 
   5   3   5     1330.48     1256.51     30.67 o 
   7   3   5       29.10        8.22     13.07 o 
   9   3   5      565.43      583.23     35.64 o 
  11   3   5      136.04      158.65     26.64 o 
  13   3   5       43.74       52.56     27.20 o 
  15   3   5       61.11       60.63     43.70 o 
 -18   4   5       65.42      -47.46     61.80 o 
 -16   4   5      168.79      177.77     43.98 o 
 -14   4   5       41.17       48.16     24.25 o 
 -12   4   5      559.00      557.09     42.59 o 
 -10   4   5      674.45      673.59     29.17 o 
  -8   4   5        0.00        3.63      9.96 o 
  -6   4   5     5536.60     6087.84    113.80 o 
  -4   4   5        7.52       -6.39     10.92 o 
  -2   4   5      217.72      265.33     14.46 o 
   0   4   5      411.22      427.32     19.92 o 
   2   4   5      158.86      170.84     17.18 o 
   4   4   5     1398.98     1330.86     44.64 o 
   6   4   5      131.33       81.37     18.79 o 
   8   4   5       19.55        1.00     13.87 o 
  10   4   5       45.58        8.54     18.47 o 
  12   4   5       16.41       10.54     23.53 o 
  14   4   5      109.55      158.51     31.24 o 
 -17   5   5      223.31      266.98     66.83 o 
 -15   5   5      140.31      127.20     41.32 o 
 -13   5   5        0.00       -9.18     23.15 o 
 -11   5   5      114.17       96.87     25.46 o 
  -9   5   5       13.74      -19.41     19.84 o 
  -7   5   5       87.40       91.43     19.57 o 
  -5   5   5      199.83      246.16     25.79 o 
  -3   5   5       97.12      148.96     15.09 o 
  -1   5   5      255.76      292.33     13.70 o 
   1   5   5     2453.94     2358.22     49.57 o 
   3   5   5      360.03      361.39     34.20 o 
   5   5   5      605.82      632.23     27.45 o 
   7   5   5     1625.41     1491.62     41.50 o 
   9   5   5        4.90       -1.32     21.79 o 
  11   5   5      216.15      219.75     36.16 o 
  13   5   5       24.11       13.19     25.27 o 
  15   5   5        1.41        5.99     40.25 o 
 -16   6   5       73.43       36.56     29.26 o 
 -14   6   5        0.65       12.12     28.24 o 
 -12   6   5       70.92       47.77     25.44 o 
 -10   6   5     1089.35     1019.40     67.97 o 
  -8   6   5      891.01      963.44     43.60 o 
  -6   6   5      547.99      559.05     31.94 o 
  -4   6   5       49.62       53.19     17.00 o 
  -2   6   5       64.57       53.32     13.13 o 
   0   6   5       38.71       48.41     14.76 o 
   2   6   5       50.02       53.75     15.76 o 
   4   6   5     1057.88     1174.36     36.78 o 
   6   6   5      708.85      766.08     31.68 o 
   8   6   5     2159.37     2454.56    105.83 o 
  10   6   5      256.85      314.00     63.93 o 
  12   6   5      168.16      146.98     32.94 o 
  14   6   5        2.42        8.88     33.48 o 
 -15   7   5       26.80       37.46     31.58 o 
 -13   7   5        0.14       -6.13     25.54 o 
 -11   7   5      149.08      170.41     30.05 o 
  -9   7   5     1449.50     1420.94     55.56 o 
  -7   7   5      350.47      319.95     48.13 o 
  -5   7   5     6056.34     5973.55    119.74 o 
  -3   7   5     1242.23     1182.36     42.81 o 
  -1   7   5     1255.70     1183.21     33.46 o 
   1   7   5       58.73       54.17     16.65 o 
   3   7   5        0.16        9.86     13.85 o 
   5   7   5      118.36      124.02     19.35 o 
   7   7   5        4.17       23.07     20.07 o 
   9   7   5       56.90       51.40     25.15 o 
  11   7   5       29.87       41.24     36.05 o 
  13   7   5        2.17       19.56     40.86 o 
 -14   8   5       40.56       38.15     32.91 o 
 -12   8   5      313.30      319.31     54.64 o 
 -10   8   5       99.35       86.91     27.38 o 
  -8   8   5      477.06      475.05     63.57 o 
  -6   8   5     4751.09     4641.80    160.79 o 
  -4   8   5     2371.90     2346.79     57.57 o 
  -2   8   5     2577.40     2608.93     75.60 o 
   0   8   5     1764.52     1667.06     45.44 o 
   2   8   5        4.12        7.83     14.45 o 
   4   8   5        0.08      -17.62     16.06 o 
   6   8   5      106.92       77.24     22.98 o 
   8   8   5       43.12       -0.59     20.90 o 
  10   8   5       36.99        1.48     33.38 o 
  12   8   5      203.32      132.73     44.11 o 
 -13   9   5       27.19       14.73     36.77 o 
 -11   9   5       68.70       50.65     30.35 o 
  -9   9   5      192.59      239.27     33.82 o 
  -7   9   5     3662.00     3704.99     95.33 o 
  -5   9   5     6656.94     6444.38    133.48 o 
  -3   9   5       39.45       12.66     16.88 o 
  -1   9   5      489.45      477.15     29.15 o 
   1   9   5       25.63      -12.29     15.13 o 
   3   9   5       21.54       -2.10     15.02 o 
   5   9   5       37.40       28.07     19.52 o 
   7   9   5      122.86       43.71     33.16 o 
   9   9   5       29.31       33.82     35.27 o 
  11   9   5       13.14       20.25     39.93 o 
 -12  10   5        6.65       -5.81     31.65 o 
 -10  10   5      377.02      340.12     41.31 o 
  -8  10   5      258.37      227.49     33.92 o 
  -6  10   5      652.05      767.75     56.81 o 
  -4  10   5     1976.83     1849.31     63.63 o 
  -2  10   5        0.38        0.79     16.60 o 
   0  10   5      163.25      157.57     22.86 o 
   2  10   5      515.76      452.77     39.87 o 
   4  10   5      237.66      228.20     27.30 o 
   6  10   5        3.07       20.41     39.51 o 
   8  10   5      856.02      882.51     64.06 o 
  10  10   5       69.99       71.28     43.97 o 
 -11  11   5      138.22      152.59     37.68 o 
  -9  11   5       17.48       51.30     30.23 o 
  -7  11   5        0.01        2.12     25.54 o 
  -5  11   5      162.74       85.23     27.30 o 
  -3  11   5        4.67       -0.20     20.21 o 
  -1  11   5       47.04       51.00     20.81 o 
   1  11   5       19.64        9.76     19.16 o 
   3  11   5      315.22      338.41     52.81 o 
   5  11   5       15.13       10.17     33.64 o 
   7  11   5      106.81        2.40     36.65 o 
   9  11   5        3.99       -6.77     41.47 o 
 -10  12   5      339.78      286.25     44.46 o 
  -8  12   5       40.59       38.69     38.01 o 
  -6  12   5        8.76      -10.12     26.63 o 
  -4  12   5      153.23      167.13     32.01 o 
  -2  12   5      593.57      611.11     59.22 o 
   0  12   5        0.03       22.60     23.49 o 
   2  12   5        0.96       15.40     37.19 o 
   4  12   5       37.48       74.41     44.74 o 
   6  12   5        5.27       36.54     39.84 o 
  -7  13   5      911.95      896.69     59.83 o 
  -5  13   5       88.70       91.96     33.47 o 
  -3  13   5       46.41        5.29     31.36 o 
  -1  13   5       77.68      103.22     35.02 o 
   1  13   5        0.37       11.80     40.54 o 
   3  13   5      253.56      286.54     57.22 o 
   5  13   5        4.40       61.68     49.25 o 
 -18   0   6     1446.11     1724.74    157.29 o 
 -16   0   6     1759.45     2005.64    151.60 o 
 -14   0   6        0.02      101.29     61.69 o 
 -12   0   6     2261.29     2290.41     69.08 o 
 -10   0   6      251.11      278.35     35.19 o 
  -8   0   6      843.38      821.88     55.46 o 
  -6   0   6      230.39      262.76     26.60 o 
  -4   0   6      580.16      543.27     36.88 o 
  -2   0   6      169.49      101.75     23.45 o 
   0   0   6       13.27       -5.53     11.98 o 
   2   0   6      483.92      404.26     16.44 o 
   4   0   6     8500.07     8066.79    132.84 o 
   6   0   6     1318.78     1134.87     40.64 o 
   8   0   6      923.41     1044.63     79.33 o 
  10   0   6     3336.93     3344.27    115.98 o 
  12   0   6     2846.46     2952.35    163.89 o 
  14   0   6      108.30       78.53     59.87 o 
 -19   1   6        7.70      120.94     68.36 o 
 -17   1   6     3593.92     3922.55    154.66 o 
 -15   1   6      103.49       86.60     46.93 o 
 -13   1   6      686.44      700.81     88.76 o 
 -11   1   6      674.08      654.32     25.88 o 
  -9   1   6        6.27      -16.97     11.32 o 
  -7   1   6      192.86      204.21     18.16 o 
  -5   1   6     3518.11     3715.41     63.56 o 
  -3   1   6     4048.75     4291.96     62.03 o 
  -1   1   6       15.68       14.65      6.94 o 
   1   1   6      968.42      934.84     28.38 o 
   3   1   6     4187.43     4119.38     67.84 o 
   5   1   6     3075.60     3126.56     57.28 o 
   7   1   6       79.94       97.69     15.03 o 
   9   1   6     8527.22     8409.81    135.54 o 
  11   1   6      676.56      654.07     45.41 o 
  13   1   6      136.46      100.55     39.99 o 
  15   1   6      164.77      100.65     82.29 o 
 -18   2   6       57.59       81.79     82.29 o 
 -16   2   6        1.96      -25.39     58.84 o 
 -14   2   6      196.60      210.00     29.63 o 
 -12   2   6       33.84       -7.15     21.25 o 
 -10   2   6       35.29       30.02     16.44 o 
  -8   2   6      222.60      174.36     28.73 o 
  -6   2   6       64.41       36.47     12.71 o 
  -4   2   6     2860.80     2999.15     43.81 o 
  -2   2   6        7.41       -4.38      5.60 o 
   0   2   6     1088.77     1101.61     27.38 o 
   2   2   6     3377.59     3119.35     55.24 o 
   4   2   6      982.10      951.78     31.09 o 
   6   2   6      513.34      472.02     20.03 o 
   8   2   6       67.02       66.65     16.21 o 
  10   2   6        0.57        8.32     18.85 o 
  12   2   6       79.53       47.98     24.68 o 
  14   2   6        7.91       11.70     40.55 o 
 -17   3   6        9.70       16.90     51.71 o 
 -15   3   6       46.49       72.34     29.44 o 
 -13   3   6       82.77       76.17     25.82 o 
 -11   3   6       37.42       10.93     19.69 o 
  -9   3   6       47.68       58.48     13.77 o 
  -7   3   6     1766.94     1970.63     43.72 o 
  -5   3   6     9570.33    10103.66    148.35 o 
  -3   3   6    19383.06    20977.01    243.55 o 
  -1   3   6      533.14      567.19     16.84 o 
   1   3   6       43.48       54.32     12.68 o 
   3   3   6      277.47      257.40     16.85 o 
   5   3   6      351.63      312.80     18.97 o 
   7   3   6     1302.71     1164.05     38.21 o 
   9   3   6        0.15      -25.99     17.33 o 
  11   3   6       62.42       49.34     22.80 o 
  13   3   6       10.84       -3.43     26.00 o 
  15   3   6       17.03       24.46     45.83 o 
 -18   4   6       51.96      112.05     65.34 o 
 -16   4   6      346.66      356.95     49.29 o 
 -14   4   6       73.75       52.09     26.14 o 
 -12   4   6       14.89        3.72     19.53 o 
 -10   4   6      304.28      312.80     28.53 o 
  -8   4   6      927.00     1009.96     31.39 o 
  -6   4   6     1444.97     1678.93     47.23 o 
  -4   4   6       84.56      116.21     14.14 o 
  -2   4   6     1433.06     1719.48     31.09 o 
   0   4   6     1729.61     1812.15     33.55 o 
   2   4   6     1727.88     1640.64     38.91 o 
   4   4   6       76.32      104.60     13.82 o 
   6   4   6       88.34      114.02     13.91 o 
   8   4   6      350.91      348.72     29.10 o 
  10   4   6       21.30        4.40     25.95 o 
  12   4   6       45.17       48.40     25.94 o 
  14   4   6       23.02       12.02     29.47 o 
 -17   5   6      129.43       39.76     59.64 o 
 -15   5   6       79.99       68.90     26.61 o 
 -13   5   6        2.47      -29.10     22.59 o 
 -11   5   6       37.28       56.86     23.05 o 
  -9   5   6       22.83       -9.90     17.31 o 
  -7   5   6      744.71      841.84     37.73 o 
  -5   5   6        0.58       -5.88     13.38 o 
  -3   5   6     1030.19     1053.07     33.15 o 
  -1   5   6      175.66      145.96     11.45 o 
   1   5   6        0.00      -10.62      9.14 o 
   3   5   6      305.70      332.49     21.54 o 
   5   5   6       67.68       55.47     15.65 o 
   7   5   6      415.51      302.34     45.86 o 
   9   5   6      280.90      290.93     36.80 o 
  11   5   6      485.35      509.90    102.74 o 
  13   5   6       43.00       84.27     29.26 o 
 -16   6   6        0.08       -5.44     28.46 o 
 -14   6   6       51.95       98.36     31.54 o 
 -12   6   6       39.90       32.08     25.16 o 
 -10   6   6       39.63       31.71     22.30 o 
  -8   6   6      369.47      406.77     46.98 o 
  -6   6   6       13.46       28.74     17.01 o 
  -4   6   6       23.25        5.34     14.92 o 
  -2   6   6       39.97       52.77     12.49 o 
   0   6   6      688.03      690.34     25.56 o 
   2   6   6      119.68      116.59     21.98 o 
   4   6   6       56.96       87.52     17.47 o 
   6   6   6      316.05      361.76     25.68 o 
   8   6   6        0.11       -1.17     20.03 o 
  10   6   6      211.97      190.11     34.57 o 
  12   6   6       41.91       25.28     25.66 o 
  14   6   6       99.81       49.43     58.38 o 
 -15   7   6      346.28      328.09     42.12 o 
 -13   7   6        0.01       21.39     27.62 o 
 -11   7   6      159.75      177.26     31.14 o 
  -9   7   6      936.27      867.94     45.47 o 
  -7   7   6     6881.24     6694.56    134.35 o 
  -5   7   6     4426.87     4350.72     95.52 o 
  -3   7   6     1542.98     1479.94     42.59 o 
  -1   7   6     5035.25     4876.76     72.55 o 
   1   7   6      143.84      149.11     23.59 o 
   3   7   6      632.90      580.02     50.67 o 
   5   7   6      222.57      236.06     23.42 o 
   7   7   6       18.43       -6.50     21.00 o 
   9   7   6      384.56      381.44     35.33 o 
  11   7   6      206.00      166.81     30.71 o 
  13   7   6      161.29      159.93     41.66 o 
 -14   8   6        3.75       70.49     34.03 o 
 -12   8   6       43.10       40.21     29.35 o 
 -10   8   6        7.28      -14.11     23.08 o 
  -8   8   6       77.55       83.09     24.83 o 
  -6   8   6     3391.41     3351.26    101.59 o 
  -4   8   6       65.83       75.55     21.55 o 
  -2   8   6      709.58      781.11     30.99 o 
   0   8   6       97.87       83.41     17.29 o 
   2   8   6      169.00      200.54     27.11 o 
   4   8   6       26.01       50.22     18.12 o 
   6   8   6      182.48      124.51     26.09 o 
   8   8   6       17.97        5.01     34.20 o 
  10   8   6       37.22      -10.77     34.48 o 
  12   8   6        0.30       15.62     33.83 o 
 -13   9   6       19.59        8.24     32.72 o 
 -11   9   6        0.00        3.85     28.55 o 
  -9   9   6      325.60      268.61     35.67 o 
  -7   9   6       91.08       75.25     27.40 o 
  -5   9   6      540.45      626.10     39.30 o 
  -3   9   6      201.32      176.70     22.64 o 
  -1   9   6     1408.04     1445.79     45.84 o 
   1   9   6       37.21       42.33     17.30 o 
   3   9   6      703.25      664.03     33.80 o 
   5   9   6        1.97      -12.85     20.64 o 
   7   9   6       45.63       20.33     26.07 o 
   9   9   6       72.69       67.85     36.64 o 
  11   9   6       17.22      -11.28     40.87 o 
 -12  10   6       50.21       31.07     32.97 o 
 -10  10   6      200.80      251.11     37.69 o 
  -8  10   6       81.41       36.90     31.67 o 
  -6  10   6     1312.84     1145.56     61.28 o 
  -4  10   6       54.90       71.23     24.23 o 
  -2  10   6      915.47      915.54     37.22 o 
   0  10   6      570.67      542.11     29.45 o 
   2  10   6      410.64      439.54     28.03 o 
   4  10   6       68.93       53.59     22.68 o 
   6  10   6        9.90      -37.93     30.47 o 
   8  10   6      168.96      166.59     43.11 o 
  10  10   6      120.36      121.05     45.23 o 
 -11  11   6       63.99      118.68     35.42 o 
  -9  11   6       60.29       68.73     32.86 o 
  -7  11   6      110.42       97.91     30.19 o 
  -5  11   6       43.49       21.92     25.34 o 
  -3  11   6       30.93       47.29     21.46 o 
  -1  11   6        0.33        0.96     19.03 o 
   1  11   6       33.04       38.95     21.22 o 
   3  11   6       18.40        4.81     44.84 o 
   5  11   6      538.21      593.76     56.73 o 
   7  11   6      319.85      410.54     54.08 o 
   9  11   6       24.86       25.02     41.58 o 
 -10  12   6       36.24       41.38     35.49 o 
  -8  12   6        0.59        0.64     30.77 o 
  -6  12   6      197.60      227.27     36.43 o 
  -4  12   6        7.80       -0.13     23.46 o 
  -2  12   6      257.37      325.27     35.50 o 
   0  12   6        2.22       20.17     29.46 o 
   2  12   6        8.58       59.22     42.26 o 
   4  12   6       14.58       35.92     84.56 o 
   6  12   6      281.00      255.54     60.18 o 
  -7  13   6      666.96      781.78     57.55 o 
  -5  13   6       17.42        8.42     27.11 o 
  -3  13   6        0.25        7.25     28.21 o 
  -1  13   6      510.73      407.70     60.37 o 
   1  13   6      266.39      287.86     55.18 o 
   3  13   6      139.19      168.98     53.86 o 
 -19   1   7       32.48       -7.22     62.84 o 
 -17   1   7        0.38      214.89     58.56 o 
 -15   1   7      227.56      183.09     52.20 o 
 -13   1   7     1091.99     1111.80     46.82 o 
 -11   1   7      134.58      160.84     24.00 o 
  -9   1   7       17.02       13.46     13.33 o 
  -7   1   7      141.11      206.55     20.70 o 
  -5   1   7    11233.01    10960.81    177.74 o 
  -3   1   7     2221.29     2138.04     37.42 o 
  -1   1   7      279.79      254.17     12.64 o 
   1   1   7       45.26       38.76     11.45 o 
   3   1   7       94.92       47.62      9.80 o 
   5   1   7     4132.43     4001.29     63.40 o 
   7   1   7       27.89       21.52     13.48 o 
   9   1   7     2794.62     2662.44     67.58 o 
  11   1   7       44.24       34.05     34.44 o 
  13   1   7       26.03      -13.06     36.52 o 
  15   1   7       13.15       11.69     43.98 o 
 -18   2   7       67.22      158.70     64.28 o 
 -16   2   7      275.76      236.56     56.70 o 
 -14   2   7     1301.60     1314.30     53.44 o 
 -12   2   7       10.60        3.09     21.48 o 
 -10   2   7        0.00       -0.74     15.79 o 
  -8   2   7       23.02       17.41     13.24 o 
  -6   2   7     1793.86     1991.58     43.22 o 
  -4   2   7      103.46       90.02      9.12 o 
  -2   2   7     3787.72     4247.92     62.82 o 
   0   2   7      432.05      504.27     21.76 o 
   2   2   7      112.40      117.86     12.71 o 
   4   2   7        4.18       -5.47     10.80 o 
   6   2   7      337.06      330.11     18.22 o 
   8   2   7       64.14        3.02     26.33 o 
  10   2   7      215.10      199.44     31.54 o 
  12   2   7      727.22      753.87     65.81 o 
  14   2   7       25.31       30.86     42.29 o 
 -17   3   7        1.36       15.92     54.06 o 
 -15   3   7       15.95        3.40     25.86 o 
 -13   3   7       81.72       46.36     29.80 o 
 -11   3   7        0.15      -26.92     17.94 o 
  -9   3   7     2096.40     2119.86     48.76 o 
  -7   3   7      100.59      146.74     16.65 o 
  -5   3   7      213.99      154.31     11.52 o 
  -3   3   7     8127.12     8895.83    103.59 o 
  -1   3   7       43.28       35.27      8.01 o 
   1   3   7      492.39      433.90     22.64 o 
   3   3   7      945.88     1004.56     30.78 o 
   5   3   7      113.04       83.50     12.27 o 
   7   3   7     1218.30     1227.25     39.30 o 
   9   3   7     2673.61     2845.66     73.03 o 
  11   3   7      220.51      222.59     30.64 o 
  13   3   7       87.98      124.29     46.79 o 
 -18   4   7        9.06       74.60     88.78 o 
 -16   4   7      108.00       86.54     32.99 o 
 -14   4   7        0.38      -12.54     22.38 o 
 -12   4   7       66.72       36.73     22.05 o 
 -10   4   7       15.18       -3.93     18.54 o 
  -8   4   7       27.44       30.04     13.98 o 
  -6   4   7       13.18       48.73     15.41 o 
  -4   4   7      324.26      454.68     21.64 o 
  -2   4   7     2069.08     2248.21     37.88 o 
   0   4   7      150.49      149.88     16.85 o 
   2   4   7     1139.90     1223.37     34.76 o 
   4   4   7      448.83      397.76     20.91 o 
   6   4   7      195.81      236.66     25.76 o 
   8   4   7      199.19      210.88     26.13 o 
  10   4   7      163.47      233.85     49.14 o 
  12   4   7      137.72      146.33     31.58 o 
  14   4   7       54.19      167.77     52.69 o 
 -17   5   7        0.26       38.68     58.70 o 
 -15   5   7      196.61      187.11     32.39 o 
 -13   5   7      106.51       82.81     27.89 o 
 -11   5   7        0.30        9.04     21.87 o 
  -9   5   7      103.59       75.84     21.62 o 
  -7   5   7        2.17      -22.25     14.83 o 
  -5   5   7      102.49       93.63     17.93 o 
  -3   5   7      935.72     1049.06     25.05 o 
  -1   5   7      332.96      351.20     15.85 o 
   1   5   7       39.50       42.55     11.25 o 
   3   5   7      234.54      250.34     24.47 o 
   5   5   7        4.11      -10.93     12.34 o 
   7   5   7       96.92      112.58     18.46 o 
   9   5   7       62.80       63.52     24.54 o 
  11   5   7      240.84      250.87     32.59 o 
  13   5   7       96.61       61.06     35.91 o 
 -16   6   7      597.31      534.88     43.71 o 
 -14   6   7      510.27      485.66     50.08 o 
 -12   6   7      455.53      399.50     37.08 o 
 -10   6   7       22.68       33.87     22.26 o 
  -8   6   7       27.38       45.29     22.14 o 
  -6   6   7      677.15      650.18     34.83 o 
  -4   6   7       66.15       70.08     15.85 o 
  -2   6   7      443.69      440.00     18.19 o 
   0   6   7      353.45      328.05     19.66 o 
   2   6   7       76.16       29.71     15.09 o 
   4   6   7      763.93      797.65     30.16 o 
   6   6   7        2.94        0.10     15.20 o 
   8   6   7      310.64      306.94     28.76 o 
  10   6   7       28.99       46.75     23.96 o 
  12   6   7      166.50      179.77     35.82 o 
 -15   7   7       22.35       29.66     32.70 o 
 -13   7   7       55.01       42.08     30.55 o 
 -11   7   7       32.54       18.82     29.20 o 
  -9   7   7       80.96       62.23     23.97 o 
  -7   7   7     2193.74     2280.69     66.56 o 
  -5   7   7     1944.26     1992.51     59.29 o 
  -3   7   7     1866.03     1849.12     44.42 o 
  -1   7   7      697.76      704.43     42.49 o 
   1   7   7      118.92      132.22     19.18 o 
   3   7   7      389.60      326.96     22.71 o 
   5   7   7       28.68       13.33     19.27 o 
   7   7   7      197.05      210.39     25.98 o 
   9   7   7      137.90       93.80     26.09 o 
  11   7   7      418.11      456.52     42.39 o 
 -14   8   7       67.05       50.80     35.36 o 
 -12   8   7      256.87      217.38     46.49 o 
 -10   8   7       66.57       60.05     26.96 o 
  -8   8   7       73.07       58.44     23.69 o 
  -6   8   7     2261.58     2161.52     66.10 o 
  -4   8   7     2246.28     2081.26     61.97 o 
  -2   8   7    12066.85    12151.37    173.04 o 
   0   8   7        3.61       13.60     16.05 o 
   2   8   7      133.93      140.95     50.50 o 
   4   8   7      280.69      214.36     33.30 o 
   6   8   7       73.35      126.43     26.62 o 
   8   8   7       99.61       74.32     27.61 o 
  10   8   7       32.91       43.33     32.57 o 
  12   8   7       22.41       38.85     37.03 o 
 -13   9   7        4.60       -4.04     31.15 o 
 -11   9   7       71.91      114.30     38.80 o 
  -9   9   7      112.55       89.49     28.64 o 
  -7   9   7       68.67       80.66     26.21 o 
  -5   9   7      165.36      139.19     37.59 o 
  -3   9   7     4227.67     4404.16     99.54 o 
  -1   9   7     5268.64     5273.61    116.67 o 
   1   9   7      354.76      370.36     31.69 o 
   3   9   7      589.74      653.57     65.13 o 
   5   9   7        6.80       50.66     24.52 o 
   7   9   7       86.39       72.10     27.05 o 
   9   9   7       10.78       -3.45     45.93 o 
  11   9   7      156.88      143.33     41.33 o 
 -12  10   7      242.06      243.21     42.18 o 
 -10  10   7      550.82      597.01     48.13 o 
  -8  10   7      127.29      124.25     30.31 o 
  -6  10   7      114.47       47.59     26.81 o 
  -4  10   7      275.88      183.57     27.39 o 
  -2  10   7       36.56       24.46     19.19 o 
   0  10   7       14.09        3.99     18.88 o 
   2  10   7      430.64      438.32     35.68 o 
   4  10   7       20.29       -0.20     23.71 o 
   6  10   7      292.11      295.27     46.07 o 
   8  10   7       44.93       50.16     39.26 o 
 -11  11   7       28.57       95.56     35.44 o 
  -9  11   7       30.58       72.04     31.58 o 
  -7  11   7       26.60        5.39     25.98 o 
  -5  11   7      123.78       98.48     28.23 o 
  -3  11   7       27.68       46.19     22.31 o 
  -1  11   7      321.05      200.53     30.38 o 
   1  11   7       79.39       58.33     22.37 o 
   3  11   7       94.72       85.69     32.60 o 
   5  11   7      113.58       43.58     57.93 o 
   7  11   7       60.32      -22.79     37.60 o 
  -8  12   7      361.44      314.40     41.52 o 
  -6  12   7      230.45      213.40     35.62 o 
  -4  12   7      368.49      464.61     37.14 o 
  -2  12   7       22.42       29.90     36.66 o 
   0  12   7        7.89       32.99     26.39 o 
   2  12   7      249.23      251.67     52.90 o 
   4  12   7       84.58       71.06     46.09 o 
   6  12   7       51.22       45.84     58.73 o 
  -5  13   7       28.83        9.54     27.99 o 
  -3  13   7       92.60      117.97     41.18 o 
  -1  13   7      517.40      595.13     69.60 o 
   1  13   7      146.38      137.45     78.53 o 
   3  13   7        3.78       -4.32     69.43 o 
 -18   0   8      643.35      648.06    112.45 o 
 -16   0   8       50.23       40.52     66.92 o 
 -14   0   8    12894.06    12392.12    461.18 o 
 -12   0   8      255.44      212.96     73.98 o 
 -10   0   8     4521.83     4236.73    125.22 o 
  -8   0   8      136.27      189.28     29.04 o 
  -6   0   8       49.62       14.43     15.00 o 
  -4   0   8      683.11      700.98     30.91 o 
  -2   0   8       20.07       54.18     25.95 o 
   0   0   8     1127.24     1002.83     45.07 o 
   2   0   8        0.01       11.97     16.73 o 
   4   0   8       43.33       14.69     10.94 o 
   6   0   8      981.72      969.39     38.28 o 
   8   0   8     2516.91     2360.51    134.07 o 
  10   0   8        3.87       -7.74     42.79 o 
  12   0   8     1756.16     1673.53    128.16 o 
  14   0   8      148.71      184.38     75.80 o 
 -17   1   8      736.45      852.44     82.56 o 
 -15   1   8      852.09      877.01     76.50 o 
 -13   1   8     1309.36     1301.02     50.63 o 
 -11   1   8        1.61        1.77     19.21 o 
  -9   1   8      239.42      216.63     20.45 o 
  -7   1   8       85.04      109.35     27.18 o 
  -5   1   8      231.82      246.93     15.72 o 
  -3   1   8      214.71      240.92     13.70 o 
  -1   1   8       48.27       25.12      8.71 o 
   1   1   8      173.98      200.21     17.05 o 
   3   1   8      570.40      542.78     19.70 o 
   5   1   8      190.04      153.03     13.71 o 
   7   1   8     1359.63     1341.16     44.55 o 
   9   1   8      174.78      151.15     37.26 o 
  11   1   8       62.22       48.38     35.78 o 
  13   1   8      717.85      609.60     66.80 o 
 -18   2   8      485.86      457.80     87.07 o 
 -16   2   8        8.49       12.87     51.90 o 
 -14   2   8     2573.03     2647.72     76.01 o 
 -12   2   8      277.90      310.82     35.68 o 
 -10   2   8      225.37      234.86     22.05 o 
  -8   2   8      821.02      849.65     36.07 o 
  -6   2   8       26.14       26.75     11.35 o 
  -4   2   8      963.54      855.83     32.02 o 
  -2   2   8    16969.65    17487.19    244.60 o 
   0   2   8    14507.29    14454.45    229.07 o 
   2   2   8      320.89      287.77     19.65 o 
   4   2   8      171.11      173.11     16.37 o 
   6   2   8      564.49      551.17     29.08 o 
   8   2   8       95.67       64.30     25.50 o 
  10   2   8        1.25        3.08     31.41 o 
  12   2   8      638.31      555.43     61.58 o 
  14   2   8      259.22      211.63     55.69 o 
 -17   3   8        4.84       11.74     53.02 o 
 -15   3   8       17.74       48.77     28.94 o 
 -13   3   8      446.30      465.52     43.27 o 
 -11   3   8       94.77       17.17     21.01 o 
  -9   3   8      119.60      127.21     17.31 o 
  -7   3   8      852.41      857.12     28.52 o 
  -5   3   8      115.23      142.95     17.18 o 
  -3   3   8      420.70      490.71     15.90 o 
  -1   3   8      146.54      154.73     11.55 o 
   1   3   8     1446.51     1435.00     41.29 o 
   3   3   8      622.31      616.65     25.63 o 
   5   3   8      236.32      220.43     19.75 o 
   7   3   8       55.69       51.31     17.72 o 
   9   3   8      469.48      403.77     33.09 o 
  11   3   8      187.21      117.72     38.94 o 
  13   3   8       22.69        0.65     39.19 o 
 -18   4   8       55.26       89.32     62.29 o 
 -16   4   8      210.00      166.05     37.19 o 
 -14   4   8      674.85      619.33     44.59 o 
 -12   4   8      336.98      401.61     43.53 o 
 -10   4   8      100.76       88.93     24.19 o 
  -8   4   8       70.81       95.13     32.26 o 
  -6   4   8       75.48       98.89     28.68 o 
  -4   4   8     1437.12     1682.42     37.50 o 
  -2   4   8      100.22      108.23     11.10 o 
   0   4   8     2225.15     2434.12     57.48 o 
   2   4   8      231.97      185.09     23.89 o 
   4   4   8        3.14        1.03     12.73 o 
   6   4   8      251.14      287.88     23.89 o 
   8   4   8       37.89       19.96     18.87 o 
  10   4   8      715.77      671.75     50.86 o 
  12   4   8       17.78       53.27     41.00 o 
  14   4   8       29.27       28.35     47.23 o 
 -17   5   8      544.60      645.37     84.19 o 
 -15   5   8      303.81      201.95     41.61 o 
 -13   5   8      120.22      102.53     28.95 o 
 -11   5   8        2.20       -0.58     21.61 o 
  -9   5   8       95.54       82.73     22.95 o 
  -7   5   8      111.69       65.79     19.62 o 
  -5   5   8        0.16       -7.31     12.49 o 
  -3   5   8      506.50      680.64     21.28 o 
  -1   5   8       90.34       88.35     11.45 o 
   1   5   8       35.08       29.57     10.98 o 
   3   5   8       20.37       18.61     12.94 o 
   5   5   8       27.17       20.68     14.59 o 
   7   5   8       83.46       75.61     18.43 o 
   9   5   8        2.22       31.03     23.51 o 
  11   5   8      247.54      324.40     39.96 o 
  13   5   8       96.09      139.20     50.52 o 
 -16   6   8       30.16       78.61     31.75 o 
 -14   6   8      140.10      102.20     32.40 o 
 -12   6   8      315.12      278.16     53.32 o 
 -10   6   8      282.60      263.84     30.37 o 
  -8   6   8       53.88       32.58     21.02 o 
  -6   6   8     1615.76     1530.90     59.92 o 
  -4   6   8     4576.01     4512.29     84.61 o 
  -2   6   8     2552.47     2599.77     45.77 o 
   0   6   8       70.93       49.85     13.36 o 
   2   6   8      218.46      173.39     21.40 o 
   4   6   8       16.27       16.39     15.09 o 
   6   6   8       17.93       11.76     14.44 o 
   8   6   8        5.36        1.00     20.47 o 
  10   6   8        3.27       14.65     25.86 o 
  12   6   8      144.02      187.44     41.77 o 
 -15   7   8       59.72       36.38     36.17 o 
 -13   7   8       86.45       74.54     50.89 o 
 -11   7   8       44.30       23.20     25.51 o 
  -9   7   8      176.59      187.40     28.76 o 
  -7   7   8      139.97      170.07     25.60 o 
  -5   7   8       25.85       22.99     20.83 o 
  -3   7   8       27.52       -2.90     13.80 o 
  -1   7   8      497.19      546.60     24.87 o 
   1   7   8        2.92       -3.52     16.35 o 
   3   7   8      103.18       85.26     18.82 o 
   5   7   8        0.16       -2.87     16.40 o 
   7   7   8      373.26      372.06     31.37 o 
   9   7   8      170.14       76.68     23.57 o 
  11   7   8       23.54       33.84     37.46 o 
 -14   8   8       25.00       45.08     33.34 o 
 -12   8   8      219.64      260.72     36.68 o 
 -10   8   8        1.06       -8.06     24.71 o 
  -8   8   8      269.82      322.29     53.15 o 
  -6   8   8      779.06      832.12     42.92 o 
  -4   8   8     3816.46     3779.24     79.74 o 
  -2   8   8      866.02      892.17     33.28 o 
   0   8   8     1808.24     1842.87     72.05 o 
   2   8   8     1893.77     2032.00     59.07 o 
   4   8   8       31.43       10.70     17.53 o 
   6   8   8        0.52      -14.64     20.22 o 
   8   8   8       77.96       68.49     25.44 o 
  10   8   8       43.74       -4.10     30.26 o 
 -13   9   8       86.04       63.03     35.50 o 
 -11   9   8      169.90      172.80     46.27 o 
  -9   9   8      318.66      368.61     38.18 o 
  -7   9   8      264.81      267.79     32.41 o 
  -5   9   8      212.49      197.00     28.41 o 
  -3   9   8     5255.58     5345.70    132.07 o 
  -1   9   8       81.34       64.25     20.14 o 
   1   9   8     1228.82     1223.64     58.98 o 
   3   9   8     1019.60      918.10     45.25 o 
   5   9   8      775.38      780.44     40.40 o 
   7   9   8      125.10      163.39     33.34 o 
   9   9   8       40.32       32.73     32.90 o 
 -12  10   8       89.06       77.27     36.57 o 
 -10  10   8      135.73      153.51     34.75 o 
  -8  10   8      109.53      112.09     38.44 o 
  -6  10   8        6.01      -10.93     23.10 o 
  -4  10   8       80.71       55.99     21.47 o 
  -2  10   8     1205.97     1214.88     46.98 o 
   0  10   8        7.83       25.32     23.37 o 
   2  10   8      149.42      104.15     26.18 o 
   4  10   8       35.81        7.33     27.41 o 
   6  10   8       66.31       94.65     28.78 o 
   8  10   8       69.71       32.70     32.39 o 
 -11  11   8       92.11       53.07     34.39 o 
  -9  11   8        6.02       81.21     32.05 o 
  -7  11   8       21.11        6.99     26.73 o 
  -5  11   8       16.80      -18.19     21.66 o 
  -3  11   8        4.51       -6.09     41.94 o 
  -1  11   8      235.25      181.82     31.42 o 
   1  11   8      119.34      106.39     27.22 o 
   3  11   8       71.66       96.03     29.65 o 
   5  11   8        0.00       36.03     42.11 o 
   7  11   8      120.06       87.25     60.43 o 
  -8  12   8       99.77       97.96     36.08 o 
  -6  12   8      131.80      163.02     30.80 o 
  -4  12   8      662.68      724.88     59.94 o 
  -2  12   8       48.87       58.39     34.47 o 
   0  12   8       15.65       12.49     26.28 o 
   2  12   8       13.17       19.58     39.55 o 
   4  12   8       50.15        8.30     43.13 o 
  -5  13   8        4.47      -52.11     34.74 o 
  -3  13   8       13.26       32.41     41.40 o 
  -1  13   8        8.88       48.92     57.70 o 
   1  13   8        1.01       55.52     45.89 o 
 -17   1   9      195.45      156.39     57.91 o 
 -15   1   9      503.08      492.77     64.87 o 
 -13   1   9      931.28      925.72     54.67 o 
 -11   1   9      567.89      601.21     31.59 o 
  -9   1   9       10.24       12.08     17.36 o 
  -7   1   9      507.32      434.95     51.37 o 
  -5   1   9     1222.94     1287.14     30.30 o 
  -3   1   9       92.94      117.32     11.56 o 
  -1   1   9        0.06       -1.97      8.41 o 
   1   1   9      570.67      549.82     26.35 o 
   3   1   9      269.66      311.24     22.59 o 
   5   1   9      659.00      608.54     25.44 o 
   7   1   9      313.46      325.25     42.55 o 
   9   1   9       41.50       13.59     29.77 o 
  11   1   9       79.85      141.74     72.73 o 
  13   1   9      277.65      338.25     58.58 o 
 -18   2   9        3.91       43.80     71.02 o 
 -16   2   9       19.28       20.28     49.37 o 
 -14   2   9      664.60      625.14     70.15 o 
 -12   2   9       31.74       13.53     29.73 o 
 -10   2   9      274.54      325.02     46.82 o 
  -8   2   9      387.01      443.23     28.33 o 
  -6   2   9     1495.11     1535.49     37.21 o 
  -4   2   9       17.85        2.44      8.68 o 
  -2   2   9     2662.73     2865.12     55.31 o 
   0   2   9        7.23        8.59     11.18 o 
   2   2   9      291.42      295.79     21.06 o 
   4   2   9       96.84      121.26     15.56 o 
   6   2   9      393.76      357.71     23.66 o 
   8   2   9      825.22      827.09     60.84 o 
  10   2   9      295.26      270.49     47.60 o 
  12   2   9     1588.45     1498.68     93.27 o 
  14   2   9       87.11      114.79     63.28 o 
 -17   3   9       75.89        0.42     53.34 o 
 -15   3   9       13.04      -31.74     27.49 o 
 -13   3   9       30.18       32.54     26.31 o 
 -11   3   9      300.61      152.51     63.90 o 
  -9   3   9      167.06      188.26     24.21 o 
  -7   3   9     1210.94     1097.65     48.95 o 
  -5   3   9      194.36      130.86     12.24 o 
  -3   3   9     2020.23     2149.02     40.31 o 
  -1   3   9       17.96       15.82     13.67 o 
   1   3   9     1875.55     1951.63     52.65 o 
   3   3   9      177.12      188.67     17.96 o 
   5   3   9        0.85      -13.35     13.64 o 
   7   3   9       12.94      -12.99     15.96 o 
   9   3   9      349.21      414.96     86.04 o 
  11   3   9        4.78      -15.36     33.22 o 
  13   3   9      107.16      129.37     51.08 o 
 -18   4   9        0.72      -24.83     58.06 o 
 -16   4   9      537.03      584.11     48.89 o 
 -14   4   9        1.84      -13.56     26.33 o 
 -12   4   9      254.64      307.50     63.89 o 
 -10   4   9      148.56      139.89     39.62 o 
  -8   4   9       45.39       35.41     16.27 o 
  -6   4   9      746.62      694.33     23.76 o 
  -4   4   9      368.81      399.70     16.98 o 
  -2   4   9      826.33      906.90     24.66 o 
   0   4   9     2841.43     3118.49     69.94 o 
   2   4   9        9.17      -14.38     14.09 o 
   4   4   9       26.52       20.86     14.14 o 
   6   4   9       15.32       12.64     16.69 o 
   8   4   9       67.96       26.83     19.32 o 
  10   4   9       55.61       97.62     43.25 o 
  12   4   9      152.30      178.03     48.51 o 
 -17   5   9       19.04       27.05     58.90 o 
 -15   5   9      223.98      184.54     52.26 o 
 -13   5   9      904.16      811.69     54.45 o 
 -11   5   9      587.93      552.42     38.66 o 
  -9   5   9      304.09      254.96     28.78 o 
  -7   5   9      108.25       61.53     19.74 o 
  -5   5   9      513.59      544.88     27.00 o 
  -3   5   9      291.10      312.47     17.36 o 
  -1   5   9      137.78      128.37     12.67 o 
   1   5   9        5.90       -0.14     14.77 o 
   3   5   9      249.81      250.39     22.44 o 
   5   5   9      519.15      517.42     28.52 o 
   7   5   9      302.34      271.01     24.07 o 
   9   5   9       10.75       -2.55     23.26 o 
  11   5   9       95.79       77.77     42.00 o 
 -16   6   9      119.20       59.35     36.59 o 
 -14   6   9       10.73       18.91     28.06 o 
 -12   6   9       91.97       56.01     27.08 o 
 -10   6   9       55.77       20.52     21.97 o 
  -8   6   9      358.55      354.57     31.38 o 
  -6   6   9      122.04       86.72     23.72 o 
  -4   6   9     2741.69     2635.01     54.34 o 
  -2   6   9     1932.90     1865.11     40.03 o 
   0   6   9      299.85      248.83     33.18 o 
   2   6   9      128.25       72.28     27.53 o 
   4   6   9        7.25       10.45     15.13 o 
   6   6   9      106.82      115.98     20.72 o 
   8   6   9       13.54       26.31     21.80 o 
  10   6   9       86.13       68.50     29.60 o 
  12   6   9        4.00       19.01     52.58 o 
 -15   7   9        3.14       66.91     34.92 o 
 -13   7   9      391.21      352.90     46.91 o 
 -11   7   9      264.40      233.53     33.65 o 
  -9   7   9       21.94       22.76     22.38 o 
  -7   7   9       18.40       24.70     22.57 o 
  -5   7   9      104.12       68.26     19.41 o 
  -3   7   9     1992.35     1957.35     46.69 o 
  -1   7   9      453.84      443.11     38.07 o 
   1   7   9     3614.16     3663.58    100.57 o 
   3   7   9      147.16      179.68     25.30 o 
   5   7   9       66.93       69.09     19.26 o 
   7   7   9       16.42        7.84     21.80 o 
   9   7   9       25.67       -0.54     24.01 o 
  11   7   9        0.61       32.88     35.23 o 
 -14   8   9      102.54       95.78     36.78 o 
 -12   8   9      287.30      326.25     39.59 o 
 -10   8   9       15.41       26.98     25.36 o 
  -8   8   9        6.03      -20.29     21.19 o 
  -6   8   9       61.59       10.52     20.96 o 
  -4   8   9      375.71      335.20     24.85 o 
  -2   8   9      136.72      176.13     20.25 o 
   0   8   9     4280.06     4406.02    116.87 o 
   2   8   9     4757.76     4756.08    104.58 o 
   4   8   9        8.81      -22.29     18.66 o 
   6   8   9      822.28      794.99     63.75 o 
   8   8   9       18.08       14.57     24.11 o 
  10   8   9       14.32      -12.73     28.11 o 
 -13   9   9       47.27       75.47     35.67 o 
 -11   9   9        3.18       16.97     28.57 o 
  -9   9   9       63.85       36.06     27.07 o 
  -7   9   9        2.16       -3.55     22.56 o 
  -5   9   9        6.96      -13.63     18.20 o 
  -3   9   9      222.03      225.35     23.20 o 
  -1   9   9      319.21      290.53     32.89 o 
   1   9   9     1926.97     1960.02     73.94 o 
   3   9   9        4.04       -3.14     22.32 o 
   5   9   9      119.16      101.62     27.73 o 
   7   9   9       64.78       64.14     27.16 o 
   9   9   9       12.18       42.31     38.05 o 
 -12  10   9        0.00       32.08     34.70 o 
 -10  10   9        9.95       88.90     31.59 o 
  -8  10   9      362.21      409.08     64.59 o 
  -6  10   9      189.30      288.42     33.87 o 
  -4  10   9        5.66        9.36     19.80 o 
  -2  10   9      405.19      357.12     36.54 o 
   0  10   9      619.40      702.15     50.79 o 
   2  10   9     1360.55     1293.90     75.85 o 
   4  10   9       85.33       53.48     31.57 o 
   6  10   9       11.99       29.27     32.63 o 
   8  10   9       55.16       59.97     34.37 o 
 -11  11   9      109.14      173.95     40.98 o 
  -9  11   9       28.89       18.30     29.75 o 
  -7  11   9      336.32      332.45     38.71 o 
  -5  11   9      447.64      550.37     52.36 o 
  -3  11   9      212.48      171.19     43.08 o 
  -1  11   9       75.34       83.69     28.64 o 
   1  11   9      104.45      140.37     34.61 o 
   3  11   9        7.09      -16.70     30.04 o 
   5  11   9       52.51       72.69     56.57 o 
  -8  12   9       70.43       31.33     32.29 o 
  -6  12   9       26.55       39.42     37.76 o 
  -4  12   9      374.00      303.15     47.61 o 
  -2  12   9        0.12      -19.51     31.41 o 
   0  12   9        8.36      -13.47     27.19 o 
   2  12   9        2.34       82.17     46.05 o 
   4  12   9       35.24       56.51     95.83 o 
  -3  13   9      345.59      459.89     55.08 o 
  -1  13   9      416.85      444.24     65.94 o 
 -18   0  10      166.28      173.91     94.92 o 
 -16   0  10       38.69       41.20     73.75 o 
 -14   0  10     1093.00     1195.73    118.37 o 
 -12   0  10     2907.31     3044.31    123.94 o 
 -10   0  10     4868.88     4713.64    140.42 o 
  -8   0  10      206.16      233.86     33.85 o 
  -6   0  10       43.83       34.25     14.66 o 
  -4   0  10      343.03      316.01     28.97 o 
  -2   0  10     4473.89     4505.95    122.93 o 
   0   0  10      472.99      468.11     36.45 o 
   2   0  10      204.03      271.04     32.10 o 
   4   0  10       14.04       55.10     26.31 o 
   6   0  10      634.45      631.22     74.21 o 
   8   0  10      182.09      246.98     59.64 o 
  10   0  10      654.74      539.25     82.86 o 
  12   0  10      116.43      103.34     65.56 o 
 -17   1  10        4.07       95.94     57.88 o 
 -15   1  10     1374.54     1557.93     99.36 o 
 -13   1  10       51.03       60.54     29.56 o 
 -11   1  10    16541.05    16202.96    273.32 o 
  -9   1  10     1309.13     1343.14     45.98 o 
  -7   1  10      713.49      703.65     25.25 o 
  -5   1  10       74.35       76.37     12.13 o 
  -3   1  10       67.49       91.54     12.23 o 
  -1   1  10      467.41      545.02     44.82 o 
   1   1  10     2358.63     2501.23     59.94 o 
   3   1  10      392.90      361.52     28.87 o 
   5   1  10      167.56      137.17     25.63 o 
   7   1  10        5.94        8.84     27.36 o 
   9   1  10      132.41      170.80     40.35 o 
  11   1  10      159.62       70.85     76.71 o 
  13   1  10        0.06      -21.64     44.32 o 
 -18   2  10        9.77      -24.58     56.39 o 
 -16   2  10        3.31      101.27     58.84 o 
 -14   2  10      282.03      226.17     34.76 o 
 -12   2  10       20.07       10.40     23.15 o 
 -10   2  10      285.11      236.88     31.48 o 
  -8   2  10       25.83       16.37     15.27 o 
  -6   2  10        0.65        0.82     10.31 o 
  -4   2  10      394.52      493.30     20.24 o 
  -2   2  10      377.47      326.05     16.45 o 
   0   2  10      956.48      932.21     40.72 o 
   2   2  10       62.65       60.94     14.14 o 
   4   2  10     1638.79     1737.36     43.51 o 
   6   2  10        6.18       -8.70     26.35 o 
   8   2  10      618.37      618.83     66.24 o 
  10   2  10       51.77       85.11     37.06 o 
  12   2  10        0.13       35.58     58.27 o 
 -17   3  10        1.81      -71.20     52.43 o 
 -15   3  10       29.85       29.80     29.86 o 
 -13   3  10      414.08      365.62     57.66 o 
 -11   3  10       15.86      -33.27     23.29 o 
  -9   3  10       38.48       -0.94     18.82 o 
  -7   3  10       11.23       21.57     14.17 o 
  -5   3  10        0.69      -13.97      9.31 o 
  -3   3  10       65.89       45.69     11.02 o 
  -1   3  10      582.87      680.65     29.13 o 
   1   3  10     2305.51     2480.46     61.67 o 
   3   3  10     2894.17     3006.52     70.16 o 
   5   3  10       22.92       24.36     16.06 o 
   7   3  10       36.58       32.11     24.48 o 
   9   3  10      222.79      249.07     46.03 o 
  11   3  10      129.64       88.14     43.17 o 
  13   3  10       43.56       68.63     46.05 o 
 -16   4  10        2.59       54.35     33.37 o 
 -14   4  10      287.24      261.38     36.32 o 
 -12   4  10        6.78       22.08     27.60 o 
 -10   4  10       93.73       48.72     26.88 o 
  -8   4  10      252.97      252.77     26.45 o 
  -6   4  10      568.14      528.36     30.48 o 
  -4   4  10      184.09      183.18     13.42 o 
  -2   4  10      699.58      704.87     41.12 o 
   0   4  10      867.91      871.51     36.71 o 
   2   4  10       35.79       23.94     14.84 o 
   4   4  10      186.56      189.53     26.45 o 
   6   4  10      516.06      591.57     31.51 o 
   8   4  10        0.56       -6.54     24.74 o 
  10   4  10        2.47        3.70     34.17 o 
  12   4  10      204.83      102.25     46.92 o 
 -17   5  10       40.62       64.70     59.82 o 
 -15   5  10      130.79      149.69     36.02 o 
 -13   5  10      466.84      487.29     49.33 o 
 -11   5  10     1073.14      834.87     45.65 o 
  -9   5  10      336.79      258.64     28.47 o 
  -7   5  10      142.09      167.23     23.30 o 
  -5   5  10       72.41       56.22     15.02 o 
  -3   5  10      873.86      903.27     27.62 o 
  -1   5  10     1579.10     1667.28     49.76 o 
   1   5  10     1085.52     1154.89     42.66 o 
   3   5  10      527.32      512.16     28.93 o 
   5   5  10       32.47       36.76     17.11 o 
   7   5  10        0.03        3.67     18.48 o 
   9   5  10       58.85       35.31     50.53 o 
  11   5  10        0.07        9.36     41.37 o 
 -16   6  10       17.16       13.57     36.78 o 
 -14   6  10      331.01      283.67     38.27 o 
 -12   6  10      582.61      474.93     40.03 o 
 -10   6  10        4.25       24.57     22.58 o 
  -8   6  10        1.29       12.41     20.70 o 
  -6   6  10       13.82       -7.71     24.42 o 
  -4   6  10      139.68      161.25     25.06 o 
  -2   6  10      140.96      144.22     27.35 o 
   0   6  10      134.67      175.17     23.05 o 
   2   6  10      274.42      236.54     34.74 o 
   4   6  10        3.79      -14.01     16.70 o 
   6   6  10        8.31       -6.33     17.88 o 
   8   6  10        6.68       23.81     22.84 o 
  10   6  10        4.38      -12.44     39.39 o 
 -15   7  10      143.61      108.13     36.28 o 
 -13   7  10       61.68       34.16     28.60 o 
 -11   7  10        1.62       -1.44     24.83 o 
  -9   7  10     1030.54      843.80     45.96 o 
  -7   7  10      144.13      133.89     27.17 o 
  -5   7  10      885.28      856.42     34.02 o 
  -3   7  10     2999.47     3171.34     62.98 o 
  -1   7  10     3955.90     4026.37    109.60 o 
   1   7  10     2819.52     2871.10     73.42 o 
   3   7  10      486.24      446.50     60.04 o 
   5   7  10      596.16      631.22     61.79 o 
   7   7  10       81.68       73.08     28.86 o 
   9   7  10       19.93       46.38     26.83 o 
 -14   8  10        0.59       44.89     34.20 o 
 -12   8  10       14.45       33.45     30.20 o 
 -10   8  10       24.28       23.19     25.58 o 
  -8   8  10       32.76       32.69     23.61 o 
  -6   8  10      187.52      187.40     31.57 o 
  -4   8  10       93.82       85.75     18.75 o 
  -2   8  10       12.22       27.64     26.12 o 
   0   8  10      723.64      789.27     78.90 o 
   2   8  10      583.85      541.45     38.43 o 
   4   8  10      320.38      263.53     27.79 o 
   6   8  10      436.84      452.17     51.28 o 
   8   8  10       94.49       99.48     27.52 o 
  10   8  10       11.89      -26.63     43.55 o 
 -13   9  10      358.28      455.67     51.91 o 
 -11   9  10      131.75      109.94     33.15 o 
  -9   9  10       11.60       27.14     26.43 o 
  -7   9  10        7.23       16.91     24.79 o 
  -5   9  10       32.08       15.89     20.61 o 
  -3   9  10      169.21      207.70     31.52 o 
  -1   9  10      403.57      369.21     41.80 o 
   1   9  10      248.03      337.54     39.99 o 
   3   9  10      340.71      337.55     35.88 o 
   5   9  10       41.19       94.43     33.67 o 
   7   9  10      146.69      137.59     30.60 o 
 -12  10  10      115.17      123.99     39.73 o 
 -10  10  10       29.50        7.70     29.52 o 
  -8  10  10       71.91       70.09     29.05 o 
  -6  10  10      120.33      103.74     29.49 o 
  -4  10  10        4.49      -28.90     27.56 o 
  -2  10  10       28.12       34.12     27.00 o 
   0  10  10     2009.86     2092.27     81.50 o 
   2  10  10      570.38      610.99     60.81 o 
   4  10  10        9.29        8.33     31.52 o 
   6  10  10      506.26      473.12     50.38 o 
  -9  11  10      547.67      548.87     48.24 o 
  -7  11  10      612.56      640.84     71.34 o 
  -5  11  10       10.49        0.51     31.77 o 
  -3  11  10      232.97      232.52     99.28 o 
  -1  11  10      468.87      471.22     49.26 o 
   1  11  10      422.81      401.53     49.20 o 
   3  11  10        2.93        3.95     47.46 o 
   5  11  10      267.97      256.54     74.43 o 
  -8  12  10      202.82      260.56     51.68 o 
  -6  12  10       22.45       -5.22     35.92 o 
  -4  12  10       28.78       13.79     35.62 o 
  -2  12  10        2.45        8.05     35.09 o 
   0  12  10        8.94        5.46     28.63 o 
   2  12  10      207.84      192.96     48.54 o 
 -17   1  11      137.23      256.87     65.22 o 
 -15   1  11       13.96       37.32     45.70 o 
 -13   1  11       43.86       66.08     47.30 o 
 -11   1  11     2463.75     2511.01     68.30 o 
  -9   1  11       65.11       48.30     18.43 o 
  -7   1  11     1185.84     1267.99     34.38 o 
  -5   1  11        7.27       -3.48     11.07 o 
  -3   1  11     2093.46     2043.34     59.19 o 
  -1   1  11      132.71      107.16     21.14 o 
   1   1  11     1827.51     1893.41     65.25 o 
   3   1  11     1036.44      999.35     40.47 o 
   5   1  11        0.06      -17.47     19.21 o 
   7   1  11      280.83      303.02     52.24 o 
   9   1  11       98.34       68.52     38.14 o 
  11   1  11      356.92      278.36     54.89 o 
 -18   2  11       22.28       39.22     61.89 o 
 -16   2  11       43.95       10.88     49.73 o 
 -14   2  11      229.73      212.08     37.86 o 
 -12   2  11      520.12      582.54     46.25 o 
 -10   2  11     1240.22     1271.51     55.66 o 
  -8   2  11       91.98       59.29     17.71 o 
  -6   2  11       52.27       63.93     13.07 o 
  -4   2  11      343.76      398.66     19.73 o 
  -2   2  11      106.77      129.92     13.16 o 
   0   2  11      749.75      817.43     40.77 o 
   2   2  11        2.20       -3.99     12.88 o 
   4   2  11      574.05      528.72     67.86 o 
   6   2  11      135.38      134.66     27.72 o 
   8   2  11       79.10      103.28     47.35 o 
  10   2  11      136.97       59.72     39.83 o 
  12   2  11      126.68      139.63     50.79 o 
 -17   3  11      207.69      190.94     61.51 o 
 -15   3  11       79.96       73.31     31.67 o 
 -13   3  11      346.58      275.05     35.22 o 
 -11   3  11      887.08      824.58     50.92 o 
  -9   3  11       12.16       10.17     22.19 o 
  -7   3  11      399.29      351.09     37.92 o 
  -5   3  11      253.72      260.41     17.16 o 
  -3   3  11       99.90      130.68     14.47 o 
  -1   3  11      658.55      657.56     34.79 o 
   1   3  11      197.82      215.61     23.62 o 
   3   3  11      881.09      798.86     36.47 o 
   5   3  11      233.83      295.12     33.75 o 
   7   3  11       13.70       32.43     26.36 o 
   9   3  11       33.43       70.40     38.09 o 
  11   3  11       18.95      -16.73     38.58 o 
 -16   4  11        7.93       30.35     33.14 o 
 -14   4  11      139.36       44.81     36.50 o 
 -12   4  11      320.18      321.63     40.41 o 
 -10   4  11      138.15      112.47     29.15 o 
  -8   4  11       59.19       52.67     52.12 o 
  -6   4  11      190.18      145.41     23.10 o 
  -4   4  11       64.46       68.63     12.82 o 
  -2   4  11       84.45       59.49     18.76 o 
   0   4  11       21.73       41.93     26.32 o 
   2   4  11        8.22       10.42     15.51 o 
   4   4  11       53.03       61.07     18.26 o 
   6   4  11        4.84      -25.70     22.37 o 
   8   4  11       41.46       69.30     30.93 o 
  10   4  11        8.59      -19.55     65.67 o 
  12   4  11        6.48      -12.93     44.98 o 
 -17   5  11        0.30       31.00    101.98 o 
 -15   5  11        7.24       -4.33     31.98 o 
 -13   5  11      622.00      596.18     52.63 o 
 -11   5  11        1.60       20.17     23.44 o 
  -9   5  11      552.08      405.32     32.73 o 
  -7   5  11      108.75       80.01     23.12 o 
  -5   5  11        0.17        3.02     14.43 o 
  -3   5  11       37.46      -16.56     18.33 o 
  -1   5  11      558.65      505.19     31.32 o 
   1   5  11     1488.00     1539.37     51.13 o 
   3   5  11      916.11     1024.54     46.13 o 
   5   5  11        1.76       -8.50     18.01 o 
   7   5  11       50.39       34.79     24.75 o 
   9   5  11        4.12      -10.46     34.78 o 
  11   5  11       32.39       50.21     44.98 o 
 -16   6  11        9.43        6.35     41.50 o 
 -14   6  11       64.64      100.94     38.32 o 
 -12   6  11       47.75       67.99     27.67 o 
 -10   6  11     1848.77     1484.96     57.87 o 
  -8   6  11      877.49      776.55     66.76 o 
  -6   6  11       33.09       14.30     15.76 o 
  -4   6  11        0.06       -0.24     17.21 o 
  -2   6  11       31.35      -31.54     23.31 o 
   0   6  11      246.29      334.02     28.63 o 
   2   6  11      278.16      313.07     26.13 o 
   4   6  11      594.74      616.00     46.59 o 
   6   6  11       86.21       95.20     21.65 o 
   8   6  11        6.76        0.62     30.07 o 
  10   6  11      170.80      227.55     85.59 o 
 -15   7  11        0.11        5.22     32.93 o 
 -13   7  11       74.49       31.53     29.87 o 
 -11   7  11      111.57       49.44     27.44 o 
  -9   7  11      206.49       88.25     26.12 o 
  -7   7  11        1.16        0.30     18.02 o 
  -5   7  11      360.49      358.37     25.16 o 
  -3   7  11      201.08      171.50     31.62 o 
  -1   7  11     1268.28     1325.21    115.31 o 
   1   7  11      497.11      503.52     35.01 o 
   3   7  11       69.64       52.63     27.73 o 
   5   7  11      497.07      495.39     34.51 o 
   7   7  11       16.53        6.95     24.14 o 
   9   7  11      278.51      294.09     47.36 o 
 -14   8  11       56.08       76.16     36.09 o 
 -12   8  11       25.68       39.72     41.63 o 
 -10   8  11       32.23       27.16     34.86 o 
  -8   8  11       59.84       98.60     26.49 o 
  -6   8  11      381.62      391.41     30.27 o 
  -4   8  11       49.52       58.85     26.26 o 
  -2   8  11        9.02       16.43     27.43 o 
   0   8  11     2021.45     2019.31     77.12 o 
   2   8  11       19.32       33.21     29.77 o 
   4   8  11     1301.81     1269.70     55.34 o 
   6   8  11       60.56       55.20     28.35 o 
   8   8  11        0.03        2.98     26.72 o 
 -13   9  11        7.66      -15.30     39.99 o 
 -11   9  11        8.52       35.21     29.98 o 
  -9   9  11      123.96      136.22     30.12 o 
  -7   9  11        0.17        6.95     20.90 o 
  -5   9  11        6.50        9.22     29.80 o 
  -3   9  11       17.27       83.90     32.75 o 
  -1   9  11        0.04      -39.31     26.20 o 
   1   9  11       42.64       62.23     31.54 o 
   3   9  11     1918.12     1881.93     67.30 o 
   5   9  11     2494.35     2691.94    117.74 o 
   7   9  11        1.42        2.09     27.99 o 
 -12  10  11        0.40       12.76     35.56 o 
 -10  10  11      699.44      908.65     66.86 o 
  -8  10  11      254.63      243.82     46.46 o 
  -6  10  11        7.06      -11.65     31.41 o 
  -4  10  11        9.47        3.95     30.57 o 
  -2  10  11      413.33      533.39     83.58 o 
   0  10  11      708.51      763.91    104.41 o 
   2  10  11        0.10       28.29     28.37 o 
   4  10  11       10.18       17.83     35.07 o 
   6  10  11       21.02       26.78     35.85 o 
  -9  11  11      107.49       -0.30     46.97 o 
  -7  11  11      100.89      152.78     45.49 o 
  -5  11  11       53.17       26.69     34.09 o 
  -3  11  11      357.09      548.70     65.78 o 
  -1  11  11      371.03      471.44     55.16 o 
   1  11  11      121.40       96.33     32.53 o 
   3  11  11       26.43      110.79     39.16 o 
  -6  12  11        3.79      -50.30     35.72 o 
  -4  12  11       66.76       13.31     36.86 o 
  -2  12  11      199.14      242.33    108.58 o 
   0  12  11       74.62      100.67     46.34 o 
 -18   0  12        5.02      -66.92     83.08 o 
 -16   0  12      140.78      106.08     77.62 o 
 -14   0  12      487.95      526.73     89.46 o 
 -12   0  12     1356.20     1266.49     74.78 o 
 -10   0  12      118.23      112.74     34.36 o 
  -8   0  12    34127.77    33176.98    598.10 o 
  -6   0  12     3684.72     3570.78     78.66 o 
  -4   0  12     1182.51     1076.23     77.17 o 
  -2   0  12      885.63      921.08     52.42 o 
   0   0  12       24.09       21.06     22.21 o 
   2   0  12       15.30       -3.66     45.53 o 
   4   0  12     1129.69     1107.39     84.34 o 
   6   0  12       55.60        2.05     42.11 o 
   8   0  12       23.51       43.70     49.17 o 
  10   0  12      124.52       31.41     57.82 o 
  12   0  12       33.67       63.74     69.20 o 
 -17   1  12        2.54       21.96    107.21 o 
 -15   1  12      133.63      192.91     55.18 o 
 -13   1  12      183.27      164.02     34.56 o 
 -11   1  12      413.82      411.35     32.58 o 
  -9   1  12      793.46      895.45     33.05 o 
  -7   1  12      348.31      332.13     24.23 o 
  -5   1  12      802.93      802.11     27.97 o 
  -3   1  12      123.60      131.44     22.75 o 
  -1   1  12      193.68      208.05     21.83 o 
   1   1  12      598.17      605.93     32.70 o 
   3   1  12        3.61       -8.90     20.37 o 
   5   1  12        1.44      -11.69     29.87 o 
   7   1  12      369.95      352.81     48.90 o 
   9   1  12      159.24      172.97     44.64 o 
  11   1  12        0.23       16.91     44.73 o 
 -18   2  12       43.51      -12.11     60.55 o 
 -16   2  12        1.90       64.52     61.00 o 
 -14   2  12        7.07       26.80     32.34 o 
 -12   2  12     1337.83     1327.53     63.02 o 
 -10   2  12     1206.37     1272.93     55.73 o 
  -8   2  12     2261.32     2281.08     50.44 o 
  -6   2  12      334.85      346.63     21.43 o 
  -4   2  12       83.71       50.22     13.21 o 
  -2   2  12       81.14       94.29     21.19 o 
   0   2  12      411.02      383.27     38.64 o 
   2   2  12      758.94      894.10     39.95 o 
   4   2  12      773.93      883.43    132.04 o 
   6   2  12      726.35      642.56     46.21 o 
   8   2  12       34.40       44.71     34.87 o 
  10   2  12       61.46       46.15     44.09 o 
 -17   3  12       21.48       11.45     78.76 o 
 -15   3  12       54.67      116.84     39.19 o 
 -13   3  12       13.04       24.59     30.61 o 
 -11   3  12       93.65       80.38     34.01 o 
  -9   3  12        6.24        4.54     24.02 o 
  -7   3  12      270.21      234.07     18.93 o 
  -5   3  12      382.55      400.95     21.08 o 
  -3   3  12      220.51      237.43     20.66 o 
  -1   3  12      286.23      331.35     28.15 o 
   1   3  12        7.55      -19.49     16.90 o 
   3   3  12       23.77       -9.08     21.08 o 
   5   3  12        3.05       20.26     24.23 o 
   7   3  12      748.46      647.16     94.27 o 
   9   3  12      119.45      111.63     43.08 o 
  11   3  12      226.67      181.21     72.39 o 
 -16   4  12       59.73       12.05     34.51 o 
 -14   4  12       97.16       34.65     29.00 o 
 -12   4  12      363.31      308.91     52.79 o 
 -10   4  12      963.11      835.87     52.40 o 
  -8   4  12      645.14      456.10     39.41 o 
  -6   4  12      202.56      151.17     22.26 o 
  -4   4  12        1.86       -5.20     13.48 o 
  -2   4  12        1.69        1.30     17.27 o 
   0   4  12      889.15      991.13     42.96 o 
   2   4  12       49.63       62.60     18.22 o 
   4   4  12        1.47       -5.78     23.85 o 
   6   4  12      299.17      239.26     31.68 o 
   8   4  12        0.66       16.14     34.90 o 
  10   4  12        2.66       38.48     41.79 o 
 -15   5  12      270.82      283.34     42.49 o 
 -13   5  12       48.54       12.42     33.80 o 
 -11   5  12      675.41      563.63     58.86 o 
  -9   5  12      176.85      140.59     45.95 o 
  -7   5  12       60.71       60.43     21.91 o 
  -5   5  12       34.44       32.09     19.48 o 
  -3   5  12       50.64       94.37     26.57 o 
  -1   5  12      150.96      128.44     23.20 o 
   1   5  12       85.38      113.46     23.76 o 
   3   5  12      133.93       91.93     21.65 o 
   5   5  12       54.30       33.05     27.95 o 
   7   5  12       15.67       11.80     28.81 o 
   9   5  12      168.71      161.65     49.81 o 
 -16   6  12       24.47       -9.18     35.98 o 
 -14   6  12        0.35      -60.69     40.46 o 
 -12   6  12       30.59       -3.47     31.37 o 
 -10   6  12       18.12       14.19     29.77 o 
  -8   6  12      705.62      601.07     42.58 o 
  -6   6  12     1312.62     1275.10     48.15 o 
  -4   6  12      603.85      685.31     54.69 o 
  -2   6  12        0.49       30.03     24.88 o 
   0   6  12     1602.57     1498.78     54.34 o 
   2   6  12     1744.88     1780.63     53.62 o 
   4   6  12     2090.08     2159.59     60.44 o 
   6   6  12        8.06      -12.41     24.82 o 
   8   6  12        0.04      -44.82     29.88 o 
  10   6  12       14.03       26.97     45.61 o 
 -15   7  12       90.31       46.39     61.31 o 
 -13   7  12        3.35      -28.85     40.35 o 
 -11   7  12      103.74       81.53     29.48 o 
  -9   7  12      184.24      124.29     49.09 o 
  -7   7  12       79.28       57.82     21.23 o 
  -5   7  12       80.05       66.80     28.16 o 
  -3   7  12      246.92      242.31     36.58 o 
  -1   7  12        0.18       20.72     26.09 o 
   1   7  12       34.48      -29.13     26.16 o 
   3   7  12      178.69      200.03     26.61 o 
   5   7  12     1393.09     1318.62     65.51 o 
   7   7  12      138.56      210.43     41.58 o 
   9   7  12      118.78      143.84     42.30 o 
 -14   8  12       40.90       11.36     34.48 o 
 -12   8  12       42.08       11.10     33.73 o 
 -10   8  12        4.86       23.21     25.94 o 
  -8   8  12      144.31      115.79     25.35 o 
  -6   8  12      246.85      190.73     37.99 o 
  -4   8  12       65.17       47.01     29.76 o 
  -2   8  12      383.49      303.60     40.86 o 
   0   8  12      150.03      169.92     36.37 o 
   2   8  12      649.46      736.97     53.41 o 
   4   8  12      192.57      199.35     33.38 o 
   6   8  12      313.83      349.33     37.85 o 
   8   8  12       37.14       64.17     48.78 o 
 -13   9  12        1.33      -11.85     40.81 o 
 -11   9  12       66.77       49.05     31.12 o 
  -9   9  12       31.29       74.01     52.92 o 
  -7   9  12       98.17       41.65     34.98 o 
  -5   9  12      576.05      565.53     45.12 o 
  -3   9  12       95.33      126.53     35.15 o 
  -1   9  12      233.76      273.81     41.91 o 
   1   9  12       25.76       24.95     32.09 o 
   3   9  12     1545.01     1550.70     89.79 o 
   5   9  12       78.05       94.22     57.95 o 
 -10  10  12      403.21      508.98    158.89 o 
  -8  10  12       62.50        3.66     35.63 o 
  -6  10  12      139.11      170.17     42.30 o 
  -4  10  12       94.63      185.60     40.62 o 
  -2  10  12       32.09       23.79     32.81 o 
   0  10  12      133.52       90.52     38.06 o 
   2  10  12       12.28        0.78     32.72 o 
   4  10  12      316.69      220.60     43.67 o 
  -9  11  12       38.79       60.95     42.48 o 
  -7  11  12      142.68      149.35     43.40 o 
  -5  11  12      259.73      273.91     46.74 o 
  -3  11  12      172.48      181.19     44.60 o 
  -1  11  12       26.52       55.02     37.96 o 
   1  11  12        0.03       21.62     29.93 o 
 -17   1  13        4.42       66.48     56.94 o 
 -15   1  13        9.06       76.29     49.71 o 
 -13   1  13      134.40      144.60     35.19 o 
 -11   1  13       12.07       -5.16     18.04 o 
  -9   1  13      940.13     1016.33     35.81 o 
  -7   1  13     1743.75     1827.74     44.88 o 
  -5   1  13      103.08       79.06     15.26 o 
  -3   1  13      447.62      461.97     26.45 o 
  -1   1  13      237.95      271.70     33.87 o 
   1   1  13      237.20      237.56     25.43 o 
   3   1  13        0.63       -6.08     18.08 o 
   5   1  13      140.73      101.79     28.67 o 
   7   1  13      352.34      204.75     97.65 o 
   9   1  13      121.66      108.31     40.84 o 
  11   1  13       47.21       34.36     45.63 o 
 -16   2  13        7.82       31.08     50.85 o 
 -14   2  13       12.74       27.92     64.45 o 
 -12   2  13      295.96      214.10     36.76 o 
 -10   2  13      272.05      232.99     25.59 o 
  -8   2  13     6322.49     6392.29    111.58 o 
  -6   2  13      119.40      136.40     28.84 o 
  -4   2  13       10.06       27.71     15.55 o 
  -2   2  13       26.75       33.92     16.16 o 
   0   2  13      377.90      370.16     84.76 o 
   2   2  13       54.20       61.72     19.58 o 
   4   2  13      181.02      156.92     29.72 o 
   6   2  13       27.05       47.58     27.19 o 
   8   2  13       96.85      191.27     47.23 o 
  10   2  13       57.21       39.37     42.87 o 
 -17   3  13      140.09       26.01     62.37 o 
 -15   3  13      157.57      180.19     43.25 o 
 -13   3  13        4.55       28.74     31.20 o 
 -11   3  13      275.14      336.33     47.46 o 
  -9   3  13      243.38      145.89     31.50 o 
  -7   3  13       49.05       28.86     20.14 o 
  -5   3  13      647.60      575.11     30.39 o 
  -3   3  13       48.13       67.22     17.34 o 
  -1   3  13       73.11       61.49     18.07 o 
   1   3  13       11.03        3.15     18.82 o 
   3   3  13      319.26      326.67     34.97 o 
   5   3  13       60.78       46.07     32.96 o 
   7   3  13        0.51       23.35     29.01 o 
   9   3  13       67.15      112.80     47.05 o 
 -16   4  13      114.40      135.36     45.95 o 
 -14   4  13       87.99       94.90     38.94 o 
 -12   4  13        0.14      -47.67     31.78 o 
 -10   4  13      990.63      950.90     68.58 o 
  -8   4  13      363.83      201.14     27.82 o 
  -6   4  13       39.24        7.01     18.97 o 
  -4   4  13        0.28      -21.44     14.30 o 
  -2   4  13       53.53       66.14     20.56 o 
   0   4  13        0.46        2.53     18.31 o 
   2   4  13       12.79       25.76     20.63 o 
   4   4  13     1129.89     1067.62     50.20 o 
   6   4  13      643.30      606.95     42.75 o 
   8   4  13        6.52      -14.34     37.50 o 
  10   4  13        0.02       -8.14     45.11 o 
 -15   5  13       78.48       53.07     36.12 o 
 -13   5  13      172.71      233.29     43.67 o 
 -11   5  13        2.54       -7.30     34.18 o 
  -9   5  13      501.26      369.33     39.27 o 
  -7   5  13      730.33      557.26     36.75 o 
  -5   5  13       63.16       66.08     26.70 o 
  -3   5  13      332.77      311.17     36.68 o 
  -1   5  13        0.05      -10.64     17.45 o 
   1   5  13       24.06      -14.18     25.88 o 
   3   5  13       10.08        3.15     22.71 o 
   5   5  13       39.52       19.74     25.56 o 
   7   5  13       68.11       62.21     42.83 o 
   9   5  13      104.71      139.20     49.05 o 
 -14   6  13        0.29       -2.11     36.17 o 
 -12   6  13        6.42      -14.80     31.14 o 
 -10   6  13       48.52        9.90     32.76 o 
  -8   6  13      217.81      150.18     32.31 o 
  -6   6  13      562.42      513.29     45.21 o 
  -4   6  13      214.65      225.58     35.84 o 
  -2   6  13      654.12      637.31     48.76 o 
   0   6  13      205.97      243.74     40.93 o 
   2   6  13      629.95      728.24     37.87 o 
   4   6  13      463.71      481.78     39.57 o 
   6   6  13      272.32      280.32     43.16 o 
   8   6  13       13.10       18.50     34.54 o 
 -13   7  13        0.46       25.21     37.56 o 
 -11   7  13       50.31       50.78     32.07 o 
  -9   7  13        1.73       10.18     21.83 o 
  -7   7  13      305.86      221.39     61.12 o 
  -5   7  13       66.97       77.76     32.04 o 
  -3   7  13      355.40      346.71     41.42 o 
  -1   7  13        6.62       34.50     28.73 o 
   1   7  13       36.52       14.88     28.94 o 
   3   7  13      596.26      620.50     74.07 o 
   5   7  13      172.47      208.61     61.46 o 
   7   7  13      497.08      508.64     67.47 o 
 -12   8  13      149.09       98.32     34.02 o 
 -10   8  13      460.44      421.88     49.50 o 
  -8   8  13       21.02        4.16     32.55 o 
  -6   8  13      167.20      129.45     35.38 o 
  -4   8  13        0.26      -28.20     30.95 o 
  -2   8  13        0.16      -11.80     30.57 o 
   0   8  13       85.98       35.53     40.19 o 
   2   8  13      257.16      274.25     38.15 o 
   4   8  13       56.81       74.44     34.54 o 
   6   8  13      373.67      308.94     46.15 o 
 -11   9  13       76.19      140.24     56.27 o 
  -9   9  13       20.61       -5.91     34.55 o 
  -7   9  13        9.97       31.00     34.26 o 
  -5   9  13       18.92       -1.84     31.35 o 
  -3   9  13       32.51       15.54     31.19 o 
  -1   9  13       73.84       70.69     35.28 o 
   1   9  13      102.00       98.56     39.33 o 
   3   9  13       40.36       34.51     41.92 o 
   5   9  13       85.73      -19.96     35.66 o 
 -10  10  13       93.34       95.08     41.89 o 
  -8  10  13        2.93      -33.22     35.29 o 
  -6  10  13      129.88      185.62     63.62 o 
  -4  10  13        9.03       14.67     36.94 o 
  -2  10  13       97.05      105.23     59.43 o 
   0  10  13      555.25      715.19     60.40 o 
   2  10  13      354.17      386.47     84.23 o 
  -7  11  13      446.63      433.66     60.42 o 
  -5  11  13      159.38      201.89     53.84 o 
  -3  11  13        9.03       58.86     39.58 o 
  -1  11  13        4.84       36.82     38.57 o 
 -16   0  14       22.68        5.92     76.71 o 
 -14   0  14      376.80      384.92     87.18 o 
 -12   0  14      581.26      543.21     59.64 o 
 -10   0  14      172.54      144.56     53.11 o 
  -8   0  14      207.49      200.14     26.46 o 
  -6   0  14      875.82      891.78     41.02 o 
  -4   0  14      186.58      128.89     87.75 o 
  -2   0  14     1129.73     1014.87    114.72 o 
   0   0  14     1237.34     1393.32     70.72 o 
   2   0  14       25.90        1.72     26.76 o 
   4   0  14      528.83      543.21    171.63 o 
   6   0  14      157.56      159.80     60.09 o 
   8   0  14        0.01       19.35     49.17 o 
  10   0  14       23.30       17.98     64.87 o 
 -17   1  14      165.66      171.39     81.95 o 
 -15   1  14        8.33      -35.47     45.91 o 
 -13   1  14      125.71      137.59     34.86 o 
 -11   1  14      532.08      502.91     33.33 o 
  -9   1  14     1509.37     1509.70     43.41 o 
  -7   1  14       58.02       38.47     16.42 o 
  -5   1  14    11451.79    11556.69    180.35 o 
  -3   1  14     2196.82     2340.79     57.64 o 
  -1   1  14       22.43       20.09     18.38 o 
   1   1  14      291.92      279.40     28.43 o 
   3   1  14       51.36       44.42     21.81 o 
   5   1  14       29.95       75.86     28.77 o 
   7   1  14      346.43      372.42     53.08 o 
   9   1  14      172.51       95.55     45.08 o 
 -16   2  14       92.07      144.38     57.54 o 
 -14   2  14      104.77       77.30     41.12 o 
 -12   2  14        8.80       15.26     29.67 o 
 -10   2  14      441.14      424.50     35.74 o 
  -8   2  14     1004.10     1015.47     33.18 o 
  -6   2  14      128.21      137.42     21.02 o 
  -4   2  14      155.72      174.37     22.27 o 
  -2   2  14      176.15      129.79     30.98 o 
   0   2  14       35.65       47.50     19.55 o 
   2   2  14      620.77      684.18     45.34 o 
   4   2  14        0.92       -2.67     24.59 o 
   6   2  14        6.19      -14.69     50.99 o 
   8   2  14       16.52        3.32     38.14 o 
  10   2  14      612.54      611.01     72.88 o 
 -17   3  14      495.24      464.88     78.93 o 
 -15   3  14        0.59       85.10     40.46 o 
 -13   3  14       14.46       27.15     34.32 o 
 -11   3  14      131.64       76.63     30.50 o 
  -9   3  14        2.52       14.13     21.80 o 
  -7   3  14     1710.25     1549.09     54.73 o 
  -5   3  14        1.18       16.86     17.18 o 
  -3   3  14       13.96        1.54     16.68 o 
  -1   3  14       34.95       58.76     18.80 o 
   1   3  14        6.38      -13.82     19.66 o 
   3   3  14       30.46       49.56     25.98 o 
   5   3  14       94.75       77.46     31.01 o 
   7   3  14       70.92       36.63     31.27 o 
   9   3  14       90.33      139.94     50.34 o 
 -16   4  14        0.01      -35.96     40.79 o 
 -14   4  14       21.64       58.13     37.51 o 
 -12   4  14       85.62       69.96     41.09 o 
 -10   4  14       57.57       36.84     27.49 o 
  -8   4  14       95.48      120.82     25.51 o 
  -6   4  14        0.52       -4.24     23.00 o 
  -4   4  14        0.10      -15.62     21.50 o 
  -2   4  14      118.48      139.53     30.75 o 
   0   4  14      413.84      459.51     49.64 o 
   2   4  14      114.80       93.42     26.16 o 
   4   4  14        0.33      -19.45     22.39 o 
   6   4  14        0.73      -12.21     26.29 o 
   8   4  14       44.53       18.59     40.47 o 
 -15   5  14       13.51       46.51     43.32 o 
 -13   5  14       41.12      111.23     45.31 o 
 -11   5  14       18.45       23.42     37.44 o 
  -9   5  14      145.14      117.58     32.93 o 
  -7   5  14      831.32      790.96     53.71 o 
  -5   5  14     1298.83     1139.20     61.51 o 
  -3   5  14     1003.48     1103.09     59.39 o 
  -1   5  14       63.16       55.46     22.66 o 
   1   5  14       84.95       68.01     25.76 o 
   3   5  14      660.31      684.17     92.78 o 
   5   5  14      235.09      254.71     35.80 o 
   7   5  14      455.59      582.49     71.84 o 
 -14   6  14        7.12       11.87     39.91 o 
 -12   6  14       40.64       75.13     44.58 o 
 -10   6  14      219.66      216.10     37.60 o 
  -8   6  14      249.92      157.81     42.97 o 
  -6   6  14      155.79      235.10     37.81 o 
  -4   6  14        0.48        5.05     25.98 o 
  -2   6  14       43.59       45.51     28.67 o 
   0   6  14       48.90       60.76     31.07 o 
   2   6  14       54.49       -8.40     24.98 o 
   4   6  14        7.44       12.44     26.85 o 
   6   6  14      245.43      281.33     43.08 o 
   8   6  14      438.74      531.86     56.51 o 
 -13   7  14        4.11        6.95     44.45 o 
 -11   7  14        0.10      -33.73     57.25 o 
  -9   7  14       13.24      -34.02     36.10 o 
  -7   7  14      495.63      386.27     54.45 o 
  -5   7  14        4.20       32.59     30.05 o 
  -3   7  14      519.09      681.91    118.82 o 
  -1   7  14      404.84      475.68     47.25 o 
   1   7  14      109.98      111.83     35.90 o 
   3   7  14      725.25      751.93     81.80 o 
   5   7  14      269.20      264.55     43.75 o 
   7   7  14      373.53      305.30     48.37 o 
 -12   8  14       80.60      101.54     81.83 o 
 -10   8  14        1.70       32.99     35.98 o 
  -8   8  14      199.60      163.85     49.57 o 
  -6   8  14       52.99       50.25     32.96 o 
  -4   8  14       25.61      -18.60     30.24 o 
  -2   8  14       13.61       44.20     33.98 o 
   0   8  14      288.32      277.52     50.87 o 
   2   8  14      111.83       94.81     31.52 o 
   4   8  14       31.80       80.38     50.65 o 
 -11   9  14      213.07      275.36     64.74 o 
  -9   9  14       24.88       24.54     39.58 o 
  -7   9  14      537.26      798.81     78.81 o 
  -5   9  14        4.92      -10.32     33.77 o 
  -3   9  14      105.27      188.70     41.78 o 
  -1   9  14       57.42       49.40     35.73 o 
   1   9  14       16.63        7.37     27.60 o 
   3   9  14      315.12      304.38     72.87 o 
  -8  10  14       81.92      114.69     54.68 o 
  -6  10  14        0.46       30.85     78.08 o 
  -4  10  14       20.18       45.48     37.29 o 
  -2  10  14       20.85       43.96     38.23 o 
   0  10  14       45.43       73.09     40.37 o 
   2  10  14      119.22       83.01     39.69 o 
 -17   1  15       54.02      130.30     64.66 o 
 -15   1  15      170.78      277.15     71.36 o 
 -13   1  15       50.89       24.94     33.47 o 
 -11   1  15       99.00       86.94     23.90 o 
  -9   1  15      269.50      281.05     28.90 o 
  -7   1  15      613.71      628.09     28.27 o 
  -5   1  15     6465.89     6847.78    159.05 o 
  -3   1  15      543.96      572.00     33.44 o 
  -1   1  15        0.35       -6.88     18.69 o 
   1   1  15        8.32        9.65     28.95 o 
   3   1  15      281.02      304.69     44.03 o 
   5   1  15       60.24       56.15     29.27 o 
   7   1  15       19.46       12.10     87.07 o 
   9   1  15        0.28       66.01     46.28 o 
 -16   2  15       93.84       97.89     87.07 o 
 -14   2  15       55.59       14.88     33.62 o 
 -12   2  15       51.57      100.59     28.32 o 
 -10   2  15        3.03        3.90     19.73 o 
  -8   2  15       10.17       16.40     19.54 o 
  -6   2  15      750.63      793.39     36.79 o 
  -4   2  15      522.81      597.21     38.26 o 
  -2   2  15      618.57      679.28     35.09 o 
   0   2  15       16.88       27.03     20.70 o 
   2   2  15       83.18       70.76     27.08 o 
   4   2  15       23.13       36.39     26.88 o 
   6   2  15        9.36      -14.44     27.34 o 
   8   2  15        3.00       34.75     43.01 o 
 -15   3  15       32.57        5.33     37.42 o 
 -13   3  15      243.09      212.17     41.02 o 
 -11   3  15        2.55       -0.40     27.52 o 
  -9   3  15      420.17      372.39     33.37 o 
  -7   3  15      327.29      265.52     36.97 o 
  -5   3  15     2264.06     2121.93     56.40 o 
  -3   3  15       38.46       24.88     18.93 o 
  -1   3  15        0.12       21.58     19.22 o 
   1   3  15       87.99      101.88     25.83 o 
   3   3  15       25.88       25.81     25.64 o 
   5   3  15      207.23      153.20     46.36 o 
   7   3  15       52.32      -12.87     42.57 o 
 -16   4  15      317.01      393.12     57.03 o 
 -14   4  15       11.85       -1.74     35.83 o 
 -12   4  15      119.93      106.70     35.21 o 
 -10   4  15       79.63      103.35     35.25 o 
  -8   4  15       42.10        4.86     27.36 o 
  -6   4  15      239.43      209.02     35.70 o 
  -4   4  15       63.83       56.68     28.59 o 
  -2   4  15       87.24       78.97     29.57 o 
   0   4  15       27.21       14.79     22.34 o 
   2   4  15        0.66       -0.50     22.90 o 
   4   4  15        9.74       51.62     26.92 o 
   6   4  15       38.50        9.58     37.68 o 
   8   4  15       55.45       29.77     47.06 o 
 -15   5  15       32.51       48.97     43.69 o 
 -13   5  15        0.25       42.69     44.35 o 
 -11   5  15       16.82        2.13     34.10 o 
  -9   5  15       27.43       -0.76     37.32 o 
  -7   5  15      288.35      289.99     40.41 o 
  -5   5  15       72.22       85.56     31.49 o 
  -3   5  15       66.57       52.60     28.87 o 
  -1   5  15      229.84      231.78     37.61 o 
   1   5  15       50.88       50.35     25.74 o 
   3   5  15       62.55       13.12     37.68 o 
   5   5  15      146.24       89.69     32.79 o 
   7   5  15      629.50      609.41     56.43 o 
 -14   6  15       50.01       -2.48     49.55 o 
 -12   6  15      208.36      137.77     39.87 o 
 -10   6  15       36.08       51.23     42.88 o 
  -8   6  15       25.42       45.96     32.36 o 
  -6   6  15      140.92      160.52     38.42 o 
  -4   6  15      548.70      538.97     49.62 o 
  -2   6  15       70.93       76.47     33.68 o 
   0   6  15       24.17       20.95     47.96 o 
   2   6  15       27.49       36.15     26.61 o 
   4   6  15       22.98        5.17     27.72 o 
   6   6  15       18.63       41.66     36.43 o 
 -13   7  15       10.46       71.25     76.71 o 
 -11   7  15       75.14      116.84     49.48 o 
  -9   7  15       11.24      -20.09     39.10 o 
  -7   7  15      107.39       99.21     36.31 o 
  -5   7  15      289.11      202.28     40.54 o 
  -3   7  15      580.38      519.06     50.09 o 
  -1   7  15       87.74       48.57     35.07 o 
   1   7  15      253.13      267.66     44.75 o 
   3   7  15        2.85       34.23     36.24 o 
   5   7  15      174.98      215.78     44.88 o 
 -12   8  15      445.64      654.02     78.68 o 
 -10   8  15       37.60       53.53     47.80 o 
  -8   8  15       43.74       67.64     47.80 o 
  -6   8  15       52.63       -8.05     36.29 o 
  -4   8  15        0.51       11.71     40.00 o 
  -2   8  15      147.08      216.78     43.75 o 
   0   8  15       49.54       48.11     44.94 o 
   2   8  15        4.83       56.26     38.06 o 
   4   8  15       55.20      116.34     52.38 o 
  -9   9  15       55.57      171.76     80.24 o 
  -7   9  15      199.12      240.35     56.73 o 
  -5   9  15       10.54       14.57     37.31 o 
  -3   9  15       51.71      120.22     41.09 o 
  -1   9  15        1.79       58.86     38.22 o 
   1   9  15        0.07        5.32     32.08 o 
  -6  10  15       49.77       69.32     53.41 o 
  -4  10  15      329.49      381.21     53.95 o 
  -2  10  15      121.84      156.25     46.25 o 
 -16   0  16      182.79      142.27     97.43 o 
 -14   0  16       56.73      -10.24     60.55 o 
 -12   0  16       76.43      103.23     40.88 o 
 -10   0  16      875.70      979.52     72.96 o 
  -8   0  16      305.66      249.12     29.58 o 
  -6   0  16     1063.54     1034.03     55.90 o 
  -4   0  16       77.28       29.81     28.68 o 
  -2   0  16     8292.60     9085.45    242.13 o 
   0   0  16     3391.68     3383.19    123.13 o 
   2   0  16       30.87       46.94     35.72 o 
   4   0  16      216.20      195.56     47.92 o 
   6   0  16        5.07       41.43     58.73 o 
   8   0  16       19.82      147.73     75.57 o 
 -15   1  16       62.38       31.89     54.07 o 
 -13   1  16        1.15       26.60     27.27 o 
 -11   1  16      177.67      185.92     27.45 o 
  -9   1  16      206.99      227.95     22.54 o 
  -7   1  16      459.05      544.14     30.31 o 
  -5   1  16       20.93       18.33     19.58 o 
  -3   1  16      256.28      229.48     27.20 o 
  -1   1  16       71.88       82.24     25.17 o 
   1   1  16      669.37      635.91     40.94 o 
   3   1  16      148.56      162.37     34.16 o 
   5   1  16       35.79       32.96     40.14 o 
   7   1  16       65.10       32.17     62.14 o 
 -16   2  16      167.21      194.65     68.86 o 
 -14   2  16      352.43      459.41     44.27 o 
 -12   2  16       26.42       41.92     27.72 o 
 -10   2  16        3.78        8.95     20.62 o 
  -8   2  16      771.36      792.11     54.53 o 
  -6   2  16      197.48      170.34     25.07 o 
  -4   2  16      588.90      579.11     43.67 o 
  -2   2  16      501.92      521.27     33.87 o 
   0   2  16      140.99      175.71     30.26 o 
   2   2  16        5.76      -34.05     22.70 o 
   4   2  16       67.27       96.55     33.13 o 
   6   2  16        5.13       -0.12     63.74 o 
 -15   3  16      290.68      357.36     73.50 o 
 -13   3  16        6.12       34.32     29.31 o 
 -11   3  16       92.32      121.66     29.38 o 
  -9   3  16       61.49       76.67     29.41 o 
  -7   3  16        8.83       31.60     29.65 o 
  -5   3  16      464.45      484.97     45.97 o 
  -3   3  16       58.14       74.23     26.54 o 
  -1   3  16        3.18        6.24     20.16 o 
   1   3  16        5.05       -2.36     23.54 o 
   3   3  16        2.76       -6.25     26.68 o 
   5   3  16       25.61       27.42     33.25 o 
   7   3  16       43.93       49.26     44.47 o 
 -14   4  16      642.40      793.28     66.04 o 
 -12   4  16       37.31       54.84     34.55 o 
 -10   4  16      285.24      375.19     66.01 o 
  -8   4  16       48.18       21.66     40.78 o 
  -6   4  16       76.04       23.08     34.64 o 
  -4   4  16     1383.83     1229.65    108.75 o 
  -2   4  16      170.23      100.55     27.65 o 
   0   4  16       19.31       24.01     25.30 o 
   2   4  16       48.62       30.28     26.91 o 
   4   4  16       84.70       39.41     29.13 o 
   6   4  16      101.82       70.43     32.63 o 
 -13   5  16       56.45      106.34     48.28 o 
 -11   5  16       21.07       29.02     41.37 o 
  -9   5  16      198.46      217.56     50.13 o 
  -7   5  16       79.95       59.24     31.99 o 
  -5   5  16       38.57       11.12     29.77 o 
  -3   5  16       50.28       61.65     32.39 o 
  -1   5  16       53.44       52.99     32.10 o 
   1   5  16       58.84       64.42     34.27 o 
   3   5  16      127.31       54.46     30.01 o 
   5   5  16      106.61       44.03     32.22 o 
 -12   6  16       80.24       52.04     47.88 o 
 -10   6  16       33.64       -5.58     40.98 o 
  -8   6  16        1.78      -16.99     30.05 o 
  -6   6  16       10.38       18.01     32.60 o 
  -4   6  16       15.62       -5.61     30.76 o 
  -2   6  16      401.64      396.89     52.40 o 
   0   6  16     1006.90     1223.44     71.45 o 
   2   6  16      114.54       73.21     38.13 o 
   4   6  16        1.73       27.87     30.51 o 
 -11   7  16        0.53       27.63     46.33 o 
  -9   7  16       79.38       15.80     45.10 o 
  -7   7  16        5.15       43.50     35.11 o 
  -5   7  16      422.05      401.64     50.77 o 
  -3   7  16      231.13      220.49     43.11 o 
  -1   7  16       84.89       98.18     38.52 o 
   1   7  16        0.00       -1.31     35.83 o 
   3   7  16      201.40      223.95     46.29 o 
 -10   8  16        1.66       30.69     94.47 o 
  -8   8  16       64.30       86.88     50.77 o 
  -6   8  16        9.62      -14.12     45.66 o 
  -4   8  16       16.12       44.42     36.90 o 
  -2   8  16        0.64      -26.22     33.97 o 
   0   8  16       40.30       46.15     40.58 o 
   2   8  16        3.88      -10.75     59.01 o 
  -7   9  16       94.60       56.47     59.41 o 
  -5   9  16       41.40       47.27     41.32 o 
  -3   9  16       45.72       98.47     53.79 o 
  -1   9  16        0.22       61.53     41.67 o 
 -15   1  17      240.97      392.41     66.90 o 
 -13   1  17        0.55       13.37     33.92 o 
 -11   1  17        0.11        8.13     23.20 o 
  -9   1  17        6.77       15.20     22.93 o 
  -7   1  17       41.14       24.45     18.93 o 
  -5   1  17      362.12      394.79     32.05 o 
  -3   1  17       90.67       47.47     22.80 o 
  -1   1  17        8.60        9.15     23.27 o 
   1   1  17      316.41      304.53     33.76 o 
   3   1  17      117.39      144.16     36.11 o 
   5   1  17      103.51       88.58     44.33 o 
 -14   2  17       27.52       36.28     32.45 o 
 -12   2  17       27.30       44.47     28.39 o 
 -10   2  17       37.71       68.37     25.34 o 
  -8   2  17      122.99      105.30     31.19 o 
  -6   2  17      867.55      921.87     48.43 o 
  -4   2  17      554.34      543.82     36.19 o 
  -2   2  17     4919.80     5325.82    107.02 o 
   0   2  17      485.78      546.13     37.14 o 
   2   2  17        0.04      -38.94     25.96 o 
   4   2  17      118.54       85.79     35.73 o 
   6   2  17       14.37       10.79     42.81 o 
 -15   3  17      213.61      139.24     48.36 o 
 -13   3  17      396.47      492.95     54.84 o 
 -11   3  17       24.18       13.10     33.20 o 
  -9   3  17      106.35      104.70     31.46 o 
  -7   3  17      158.17      166.01     38.58 o 
  -5   3  17      109.86      126.82     34.59 o 
  -3   3  17      412.16      424.19     33.65 o 
  -1   3  17       30.78        7.21     21.88 o 
   1   3  17      411.35      443.33     54.64 o 
   3   3  17       25.33       25.63     29.77 o 
   5   3  17        5.08      -16.66     31.57 o 
 -14   4  17      380.27      382.41     55.99 o 
 -12   4  17       17.22       53.67     46.67 o 
 -10   4  17       49.77       66.67     56.22 o 
  -8   4  17        7.82       16.70     38.38 o 
  -6   4  17       30.45       36.71     31.68 o 
  -4   4  17      172.72      145.16     35.55 o 
  -2   4  17      678.42      632.69     75.95 o 
   0   4  17       93.06       68.88     29.26 o 
   2   4  17       44.24       13.72     28.96 o 
   4   4  17       43.77       27.51     31.16 o 
 -13   5  17      101.44       77.97     49.58 o 
 -11   5  17        0.00       24.87     48.36 o 
  -9   5  17      277.30      223.83     42.82 o 
  -7   5  17      273.76      323.51     46.51 o 
  -5   5  17       14.69       27.24     34.33 o 
  -3   5  17       81.43      107.16     41.16 o 
  -1   5  17      200.76      296.77     45.84 o 
   1   5  17        2.90        1.90     32.98 o 
   3   5  17       18.35       17.65     31.14 o 
   5   5  17        4.05      -22.17     41.69 o 
 -12   6  17        0.54       52.91     48.91 o 
 -10   6  17        6.63      103.75     49.47 o 
  -8   6  17        4.61       17.14     34.84 o 
  -6   6  17       42.20       18.57     35.56 o 
  -4   6  17        0.11      -28.17     30.31 o 
  -2   6  17       69.37       30.04     36.91 o 
   0   6  17      425.72      487.47     54.34 o 
   2   6  17      315.20      364.08     53.09 o 
   4   6  17      152.13      125.03     46.31 o 
 -11   7  17       29.71       37.14     72.39 o 
  -9   7  17        3.15       21.20     45.06 o 
  -7   7  17        1.45      -21.97     34.31 o 
  -5   7  17       19.88       25.97     37.51 o 
  -3   7  17        0.25      -34.17     34.39 o 
  -1   7  17       10.11       51.71     39.24 o 
   1   7  17       12.50       33.79     40.41 o 
  -8   8  17      559.12      590.03     98.11 o 
  -6   8  17        4.41       44.62     39.03 o 
  -4   8  17      422.20      448.77     55.54 o 
  -2   8  17        0.28      -21.15     38.35 o 
   0   8  17       73.84       28.01     41.75 o 
 -14   0  18       22.73       84.22     70.56 o 
 -12   0  18       23.18      -14.11     57.59 o 
 -10   0  18      233.63      210.10     74.66 o 
  -8   0  18      383.23      351.57     43.30 o 
  -6   0  18        5.78      -17.70     31.59 o 
  -4   0  18      158.96      122.59     34.99 o 
  -2   0  18      992.83     1051.49     74.75 o 
   0   0  18        6.08        8.33     35.62 o 
   2   0  18      430.23      564.47    102.32 o 
   4   0  18      655.18      747.99    105.16 o 
 -13   1  18      251.21      285.74     56.64 o 
 -11   1  18       41.29       83.65     42.14 o 
  -9   1  18       19.20       -8.79     28.40 o 
  -7   1  18      154.66      162.49     27.83 o 
  -5   1  18      263.46      296.59     31.13 o 
  -3   1  18      189.97      171.52     27.59 o 
  -1   1  18        0.01       33.51     25.78 o 
   1   1  18     1081.29     1283.77     59.04 o 
   3   1  18      762.48      765.53     59.84 o 
   5   1  18        3.47      -16.05     41.37 o 
 -14   2  18        9.54      115.67     50.57 o 
 -12   2  18      624.95      838.70     61.12 o 
 -10   2  18        7.05      -13.21     30.94 o 
  -8   2  18       19.53      -34.88     36.21 o 
  -6   2  18      409.88      334.16     45.30 o 
  -4   2  18      211.83      199.95     29.51 o 
  -2   2  18      387.87      424.94     35.13 o 
   0   2  18      224.26      305.49     33.34 o 
   2   2  18        0.29       -3.35     30.69 o 
   4   2  18       28.27        3.32     33.47 o 
 -13   3  18      138.89      209.28     59.63 o 
 -11   3  18      765.24     1030.57     69.56 o 
  -9   3  18       27.95       34.47     29.15 o 
  -7   3  18      115.03       90.80     36.35 o 
  -5   3  18      294.93      317.62     44.93 o 
  -3   3  18        0.23      -35.37     30.91 o 
  -1   3  18      685.35      631.34     53.88 o 
   1   3  18        2.33       -7.79     28.22 o 
   3   3  18        9.61      -11.26     29.62 o 
 -12   4  18        0.43        1.82     38.94 o 
 -10   4  18      116.21      148.46     50.91 o 
  -8   4  18      128.61      188.45     41.69 o 
  -6   4  18        1.00       25.14     33.29 o 
  -4   4  18        3.02      -13.89     32.66 o 
  -2   4  18       45.29       30.95     35.38 o 
   0   4  18      118.50      102.32     54.80 o 
   2   4  18       35.54       41.28     31.06 o 
   4   4  18       44.83       51.01     34.54 o 
 -11   5  18      215.64      163.02     56.90 o 
  -9   5  18        1.58       17.18     36.35 o 
  -7   5  18       11.23        9.69     35.38 o 
  -5   5  18       68.56       38.09     51.00 o 
  -3   5  18       71.98       62.20     37.87 o 
  -1   5  18      181.01      154.26     46.96 o 
   1   5  18      180.44      198.57     47.07 o 
   3   5  18      268.62      241.90     50.12 o 
 -10   6  18       41.49       83.10     53.01 o 
  -8   6  18       12.93       25.45     38.83 o 
  -6   6  18        7.42       33.18     37.13 o 
  -4   6  18       28.88      109.42     39.60 o 
  -2   6  18       62.39       42.66     37.14 o 
   0   6  18        7.13      -43.42     35.10 o 
   2   6  18        0.58       33.69     43.89 o 
  -9   7  18       49.68      123.48     59.48 o 
  -7   7  18       10.74       -9.66     38.55 o 
  -5   7  18       19.63        1.93     58.08 o 
  -3   7  18       54.29       64.45     40.53 o 
  -1   7  18       77.48        3.33     39.36 o 
  -4   8  18        9.72       93.18     50.74 o 
 -13   1  19       95.77      204.64     82.17 o 
 -11   1  19       47.61      120.91     60.09 o 
  -9   1  19       90.52       87.95     33.91 o 
  -7   1  19       23.81        4.68     27.58 o 
  -5   1  19        0.08       12.35     23.87 o 
  -3   1  19      636.28      657.84     50.23 o 
  -1   1  19      115.15      137.93     29.83 o 
   1   1  19     1395.85     1533.09     66.65 o 
   3   1  19      292.40      287.35     54.10 o 
 -12   2  19       17.30       95.55     50.12 o 
 -10   2  19      103.87       74.19     37.13 o 
  -8   2  19       38.77      149.71     35.57 o 
  -6   2  19       71.95       46.70     31.90 o 
  -4   2  19       78.19       89.31     28.02 o 
  -2   2  19      111.00      158.53     30.75 o 
   0   2  19      137.60      106.73     30.78 o 
   2   2  19       12.56      -55.59     37.06 o 
 -11   3  19      216.90      249.43     60.88 o 
  -9   3  19        6.10       -6.69     31.54 o 
  -7   3  19      218.66      234.54     39.85 o 
  -5   3  19      129.31      187.49     42.92 o 
  -3   3  19      148.30       94.45     59.02 o 
  -1   3  19      323.93      272.95     40.85 o 
   1   3  19     1348.00     1401.07     67.69 o 
   3   3  19      287.54      265.49     43.08 o 
 -12   4  19      242.19      367.20     56.16 o 
 -10   4  19      199.56      239.09     61.93 o 
  -8   4  19       27.62       16.28     33.01 o 
  -6   4  19       80.08       30.62     36.52 o 
  -4   4  19        0.07      -49.77     33.18 o 
  -2   4  19       13.46        2.92     36.86 o 
   0   4  19       38.53       49.62     41.49 o 
   2   4  19       26.33      -11.96     34.01 o 
 -11   5  19      297.90      593.57    118.71 o 
  -9   5  19       76.15      111.30     44.79 o 
  -7   5  19        7.45        0.22     37.40 o 
  -5   5  19        0.83        9.15     37.51 o 
  -3   5  19        0.46      -17.81     37.20 o 
  -1   5  19       24.63       65.94     40.95 o 
   1   5  19       62.95       -0.58     39.38 o 
  -8   6  19        9.87      -28.58     68.06 o 
  -6   6  19      198.80      154.32     46.35 o 
  -4   6  19       57.44       39.92     43.10 o 
  -2   6  19        0.16       10.50     40.93 o 
 -12   0  20      727.28     1156.36    132.94 o 
 -10   0  20       79.08       17.76     73.30 o 
  -8   0  20       34.22       25.49     77.17 o 
  -6   0  20        8.00      -11.78     35.83 o 
  -4   0  20      155.13      213.34     43.96 o 
  -2   0  20        3.28       46.59     43.58 o 
   0   0  20      120.59      122.65     54.86 o 
 -11   1  20        1.58      -32.42     49.80 o 
  -9   1  20       75.72       94.20     36.73 o 
  -7   1  20      102.91       77.02     41.33 o 
  -5   1  20      224.29      258.57     32.74 o 
  -3   1  20       27.72        5.30     25.00 o 
  -1   1  20       53.90       21.08     28.73 o 
   1   1  20      124.02      102.04     34.92 o 
 -10   2  20      437.81      692.57     64.72 o 
  -8   2  20      384.74      600.71     91.47 o 
  -6   2  20       80.44       59.57     35.71 o 
  -4   2  20       13.16        4.05     50.21 o 
  -2   2  20      273.40      190.48     33.74 o 
   0   2  20        3.47        3.81     32.51 o 
 -11   3  20        7.53       -3.61     50.39 o 
  -9   3  20      184.72      224.38     48.95 o 
  -7   3  20      124.64       74.20     37.29 o 
  -5   3  20      117.37      118.00     43.98 o 
  -3   3  20      232.19      214.29     48.85 o 
  -1   3  20       45.60       85.17     44.14 o 
 -10   4  20       23.45       68.26     96.86 o 
  -8   4  20      243.13      275.20     44.95 o 
  -6   4  20        7.48       -4.36     46.90 o 
  -4   4  20      165.01      114.06     44.00 o 
  -2   4  20      102.42      -18.92     39.52 o 
  -7   5  20       21.71        7.10     39.12 o 
  -5   5  20       13.29       40.46     43.22 o 
  -3   5  20        1.98        2.40     41.37 o 
  -9   1  21      115.96       87.18     59.17 o 
  -7   1  21        0.02      -16.24     32.88 o 
  -5   1  21       11.41       30.99     36.60 o 
  -3   1  21      175.36      180.49     34.23 o 
  -1   1  21       24.79      -29.28     29.49 o 
  -8   2  21        9.03       54.84     38.67 o 
  -6   2  21       51.50       64.91     49.03 o 
  -4   2  21       45.56       18.07     42.13 o 
  -2   2  21       15.25        3.88     41.49 o 
  -7   3  21      148.06      163.85     43.64 o 
  -5   3  21      107.11      140.10     45.72 o 
  -3   3  21        0.15      -12.37     39.94 o 
                                                 
